# Supplementary material for: Unveiling the genomic potential of Pseudomonas type strains for discovering new natural products
Source: Microb Genom. 2022 Feb 23;8(2):000758. doi: 10.1099/mgen.0.000758 (PMC8942027; doi:10.1099/mgen.0.000758)
Supplement: Supplementary material 2 [file mgen-8-0758-s002.xlsx]

## Sheet: Table S1
Table S1: Genomic characteristics for the Pseudomonas type strains.
All statistics are based on contigs of size >= 500 bp, unless otherwise noted (e.g., "# contigs (>= 0 bp)" and "Total length (>= 0 bp)" include all contigs). Number of CDSs include all contigs too.
Strain	Genome assembly accession	Number of CDS	contigs (>= 0 bp)	contigs (>= 1000 bp)	contigs (>= 5000 bp)	contigs (>= 10000 bp)	contigs (>= 25000 bp)	contigs (>= 50000 bp)	Total length (>= 0 bp)	Total length (>= 1000 bp)	Total length (>= 5000 bp)	Total length (>= 10000 bp)	Total length (>= 25000 bp)	Total length (>= 50000 bp)	contigs	Largest contig	Total length	GC (%)	N50	N75	L50	L75	N's per 100 kbp	Complete BUSCO (%)	Partial BUSCO (%)
Pseudomonas abietaniphila ATCC 700689T	GCF_900100795.1	6941	54	54	40	35	32	26	7222451	7222451	7193199	7159194	7099990	6855048	54	805289	7222451	59.44	357714	192020	7	14	0	100	0
Pseudomonas abyssi MT5T	GCF_002307495.1	4094	79	61	44	33	25	21	4322744	4312793	4270802	4191247	4044569	3914673	70	473601	4319339	61.25	236029	109619	7	13	0	99.32	0
Pseudomonas aeruginosa DSM 50071T	GCF_001045685.1	5927	1	1	1	1	1	1	6317050	6317050	6317050	6317050	6317050	6317050	1	6317050	6317050	66.52	6317050	6317050	1	1	0	98.65	0
Pseudomonas aestusnigri VGXO14T	GCF_002197985.1	3587	30	30	29	23	21	17	3829769	3829769	3827356	3781955	3742671	3605895	30	867618	3829769	60.94	316895	132902	4	10	337.44	98.65	0
Pseudomonas agarici LMG 2112T	GCF_900109755.1	5232	77	77	51	46	40	34	5508099	5508099	5453307	5409597	5314557	5117920	77	381542	5508099	58.99	165334	106543	11	21	76.92	99.32	0
Pseudomonas alcaligenes NCTC10367T	GCF_900455475.1	4783	2	2	2	2	1	1	5016483	5016483	5016483	5016483	4998752	4998752	2	4998752	5016483	64.5	4998752	4998752	1	1	0	99.32	0
Pseudomonas alcaliphila JCM 10630T	GCF_900101755.1	4966	26	26	17	16	15	14	5283714	5283714	5259703	5254334	5237950	5192629	26	1877148	5283714	62.88	596080	281379	3	6	20.31	99.32	0
Pseudomonas alkylphenolica KL28T	GCF_000746525.1	5367	1	1	1	1	1	1	5764622	5764622	5764622	5764622	5764622	5764622	1	5764622	5764622	60.63	5764622	5764622	1	1	0	100	0
Pseudomonas amygdali ICMP 3918T	GCF_002699855.1	5576	331	279	203	166	78	28	5710863	5685782	5476741	5211664	3762533	2017344	301	116137	5701753	58.24	35791	19475	49	102	3.21	98.65	0.68
Pseudomonas anguilliseptica DSM 12111T	GCF_900105355.1	5276	3	3	2	2	2	2	5229617	5229617	5226238	5226238	5226238	5226238	3	5020146	5229617	60.21	5020146	5020146	1	1	0	100	0
Pseudomonas antarctica DSM 15318T	GCF_900624995.1	6022	271	255	195	127	53	28	6205254	6197033	6016507	5513588	4257695	3435427	263	374021	6202724	59.58	65347	20673	23	71	0	100	0
Pseudomonas argentinensis LMG 22563T	GCF_900113905.1	4727	15	15	10	10	9	7	5108022	5108022	5096401	5096401	5080112	4986184	15	1881468	5108022	63.58	1308850	706881	2	3	10.18	100	0
Pseudomonas arsenicoxydans CECT 7543T	GCF_900103875.1	6107	1	1	1	1	1	1	6502978	6502978	6502978	6502978	6502978	6502978	1	6502978	6502978	58.75	6502978	6502978	1	1	1.54	100	0
Pseudomonas asiatica RYU5T	GCF_009932335.1	5600	3	3	3	3	3	3	5969036	5969036	5969036	5969036	5969036	5969036	3	4196743	5969036	62.55	4196743	1086018	1	2	0	100	0
Pseudomonas asplenii ATCC 23835T	GCF_900105475.1	5786	1	1	1	1	1	1	6529636	6529636	6529636	6529636	6529636	6529636	1	6529636	6529636	61.22	6529636	6529636	1	1	1.53	99.32	0
Pseudomonas asturiensis LMG 26898T	GCF_900143095.1	5759	42	42	34	31	30	26	6174096	6174096	6154049	6131650	6109998	5958419	42	679903	6174096	59.14	320220	157409	7	14	110.64	99.32	0
Pseudomonas avellanae BPIC 631T	GCF_000302915.1	6734	297	159	125	109	83	51	6625623	6572382	6488162	6379809	5961525	4757199	188	234505	6591696	58.74	79356	46561	28	55	11805.8	97.97	1.35
Pseudomonas azotifigens DSM 17556T	GCF_000425625.1	4744	59	59	55	52	40	32	5017423	5017423	5009091	4989361	4787299	4500398	59	420612	5017423	67	171594	84523	11	21	398.59	100	0
Pseudomonas azotoformans LMG 21611T	GCF_900624915.1	6057	1	1	1	1	1	1	6727386	6727386	6727386	6727386	6727386	6727386	1	6727386	6727386	60.98	6727386	6727386	1	1	1.49	100	0
Pseudomonas baetica LMG 25716T	GCF_002813455.1	6438	1	1	1	1	1	1	6902809	6902809	6902809	6902809	6902809	6902809	1	6902809	6902809	58.76	6902809	6902809	1	1	0	99.32	0
Pseudomonas balearica DSM 6083T	GCF_000818015.1	4168	1	1	1	1	1	1	4383480	4383480	4383480	4383480	4383480	4383480	1	4383480	4383480	64.66	4383480	4383480	1	1	0	99.32	0
Pseudomonas batumici UCM B-321T	GCF_000820515.1	6092	126	97	74	62	56	44	6606796	6593132	6537747	6448581	6360320	5933415	106	468112	6599451	61.79	133994	91601	16	31	0	99.32	0
Pseudomonas bauzanensis DSM 22558T	GCF_900111225.1	3305	16	16	13	12	11	10	3542729	3542729	3534157	3524443	3508700	3459147	16	1379517	3542729	60.26	414199	302805	2	5	41.66	98.65	0
Pseudomonas benzenivorans DSM 8628T	GCF_900100495.1	5364	44	44	40	35	27	24	5743144	5743144	5728852	5692178	5548046	5439074	44	673158	5743144	65.21	318602	151444	7	13	5.22	99.32	0
Pseudomonas bohemica IA19T	GCF_002934685.1	6207	121	93	79	70	57	36	6486653	6476344	6440909	6378585	6168855	5418640	100	574247	6480989	59.48	149954	70635	13	28	9.6	99.32	0
Pseudomonas borbori DSM 17834T	GCF_900115555.1	4923	96	96	73	61	45	35	5270473	5270473	5205826	5120186	4874442	4545050	96	298140	5270473	63.02	159007	85050	13	26	48.67	100	0
Pseudomonas brassicacearum subsp. brassicacearum CCUG 51508T	GCF_008801605.1	6218	61	36	28	28	27	25	6733367	6720293	6701340	6701340	6691075	6637484	45	1279703	6727036	60.83	355434	219051	6	12	0	100	0
Pseudomonas brenneri DSM 15294T	GCF_007858285.1	5523	31	28	25	24	23	19	5987712	5985761	5982192	5975702	5962491	5811608	31	742328	5987712	60.19	504582	282972	5	9	0	100	0
Pseudomonas bubulae TH39T	GCF_900618535.1	4656	22	17	11	9	9	8	5028902	5026472	5012430	4996775	4996775	4956312	20	1489380	5028196	58.16	750140	582861	3	5	0	100	0
Pseudomonas caeni DSM 24390T	GCF_000421765.1	2913	24	24	19	17	13	12	3022325	3022325	3009627	2995360	2929984	2904554	24	612766	3022325	48.26	312453	185233	4	7	0	100	0
Pseudomonas canadensis 2-92T	GCF_000503215.1	5887	19	19	17	16	15	15	6419614	6419614	6414892	6409566	6394047	6394047	19	1349399	6419614	60.4	622148	407387	4	6	0.45	100	0
Pseudomonas cannabina ICMP2823T	GCF_001400175.1	6051	702	477	249	180	73	17	5916539	5808809	5299516	4789979	3060682	1118885	561	90292	5869728	58.74	26272	12754	69	147	17.5	98.65	0
Pseudomonas caricapapayae ICMP2855T	GCF_001400735.1	6057	193	159	131	113	76	45	6257670	6244177	6171865	6034587	5414214	4335239	169	227563	6250381	58.32	78662	40649	26	53	2.45	97.97	0
Pseudomonas caspiana FBF102T	GCF_002158995.1	5749	49	49	49	48	42	33	6103762	6103762	6103762	6096436	6012572	5661720	49	530585	6103762	56.95	194944	124360	10	20	819.61	99.32	0
Pseudomonas cedrina subsp. cedrina DSM 17516T	GCF_900625035.1	6005	55	43	32	32	28	25	6494424	6488313	6468778	6468778	6401998	6286774	48	639712	6491677	60.79	363467	220156	7	13	0	100	0
Pseudomonas cerasi 58T	GCF_900074915.1	6022	7	7	7	7	6	6	6345256	6345256	6345256	6345256	6333942	6333942	7	5891735	6345256	58.78	5891735	5891735	1	1	0.03	99.32	0
Pseudomonas chengduensis DSM 26382T	GCF_900102635.1	5194	43	43	34	34	26	24	5413065	5413065	5394597	5394597	5279227	5215098	43	1013045	5413065	62.32	248272	198995	7	13	15.26	99.32	0
Pseudomonas chlororaphis subsp. aurantiaca DSM 19603T	GCF_003851835.1	6499	1	1	1	1	1	1	7109779	7109779	7109779	7109779	7109779	7109779	1	7109779	7109779	62.86	7109779	7109779	1	1	0	100	0
Pseudomonas chlororaphis subsp. aureofaciens DSM 6698T	GCF_003851905.1	6474	1	1	1	1	1	1	7037850	7037850	7037850	7037850	7037850	7037850	1	7037850	7037850	62.7	7037850	7037850	1	1	0	100	0
Pseudomonas chlororaphis subsp. chlororaphis DSM 50083T	GCF_003945765.1	6224	1	1	1	1	1	1	6808187	6808187	6808187	6808187	6808187	6808187	1	6808187	6808187	62.98	6808187	6808187	1	1	0	100	0
Pseudomonas chlororaphis subsp. piscium DSM 21509T	GCF_003850345.1	6443	1	1	1	1	1	1	7065155	7065155	7065155	7065155	7065155	7065155	1	7065155	7065155	62.65	7065155	7065155	1	1	0	100	0
Pseudomonas cichorii ATCC 10857T	GCF_900104015.1	5213	55	55	40	30	25	24	5920059	5920059	5886674	5817670	5732412	5698029	55	808481	5920059	58.12	343756	181654	6	13	20.61	98.65	0
Pseudomonas cissicola CCUG 18839T	GCF_008801575.1	5460	314	202	132	98	63	32	5353039	5301624	5122449	4890881	4284396	3155899	239	198223	5330162	64.41	70530	30353	24	54	0	94.59	0
Pseudomonas citronellolis LMG 18378T	GCF_900112375.1	6679	76	76	64	63	55	45	7198503	7198503	7167887	7162131	7014627	6640122	76	386725	7198503	67.54	157758	108761	16	29	38.9	99.32	0
Pseudomonas coleopterorum LMG 28558T	GCF_900105555.1	4438	2	2	2	2	2	2	4922895	4922895	4922895	4922895	4922895	4922895	2	4857115	4922895	62.03	4857115	4857115	1	1	0	99.32	0.68
Pseudomonas composti CCUG 59231T	GCF_900115475.1	5016	28	28	24	24	22	20	5392494	5392494	5381627	5381627	5352838	5267512	28	841801	5392494	62.42	425534	197756	5	11	38.2	99.32	0
Pseudomonas congelans DSM 14939T	GCF_900103225.1	5140	23	23	19	17	14	13	5737059	5737059	5727838	5708524	5659170	5622610	23	1636184	5737059	59.33	740022	329263	3	6	88.46	99.32	0
Pseudomonas corrugata DSM 7228T	GCF_001269905.1	5517	31	30	26	25	23	17	6126732	6126078	6117821	6112049	6082956	5843100	31	1211577	6126732	60.62	374457	284006	5	10	0.23	100	0
Pseudomonas costantinii LMG 22119T	GCF_001870435.1	6575	66	61	54	53	43	33	7247216	7244451	7231929	7224988	7072484	6741214	64	699084	7246478	59.39	302172	150398	10	18	0.03	99.32	0
Pseudomonas cremoricolorata DSM 17059T	GCF_000425745.1	4205	26	26	22	19	18	18	4655082	4655082	4648541	4630209	4613227	4613227	26	561759	4655082	63.5	416153	239423	5	9	28.25	99.32	0
Pseudomonas cuatrocienegasensis CIP 109853T	GCF_900110925.1	4950	50	50	41	35	31	24	5358739	5358739	5335788	5290950	5232425	4956399	50	604798	5358739	61.96	246774	142711	7	15	190.83	99.32	0
Pseudomonas deceptionensis LMG 25555T	GCF_900106095.1	4716	2	2	1	1	1	1	5096762	5096762	5095053	5095053	5095053	5095053	2	5095053	5096762	58.51	5095053	5095053	1	1	0	99.32	0
Pseudomonas delhiensis RLD-1T	GCF_900187975.1	6247	81	81	63	58	53	41	6727430	6727430	6689824	6654489	6573203	6138723	81	426943	6727430	68.07	168606	116543	15	26	0	100	0
Pseudomonas donghuensis HYST	GCF_000259195.1	5277	64	60	56	52	41	31	5646028	5643400	5630740	5596791	5406101	4989920	64	503710	5646028	62.42	188174	102903	10	20	116.06	99.32	0
Pseudomonas duriflava CGMCC 1.6858T	GCF_007830155.1	4949	65	65	46	39	29	20	4976003	4976003	4933449	4887908	4730971	4440189	65	518277	4976003	54.15	274898	202290	7	12	0	99.32	0
Pseudomonas endophytica BSTT44T	GCF_001411475.1	4863	241	233	177	139	64	18	4973838	4967615	4806147	4524209	3344803	1748937	241	212307	4973838	55.16	35704	18789	36	82	0	98.65	0
Pseudomonas entomophila L48T	GCF_000026105.1	5209	1	1	1	1	1	1	5888780	5888780	5888780	5888780	5888780	5888780	1	5888780	5888780	64.16	5888780	5888780	1	1	0	100	0
Pseudomonas extremaustralis DSM 17835T	GCF_900102035.1	6262	1	1	1	1	1	1	6674429	6674429	6674429	6674429	6674429	6674429	1	6674429	6674429	60.61	6674429	6674429	1	1	1.5	100	0
Pseudomonas extremorientalis LMG 19695T	GCF_001870465.1	5761	63	56	42	37	34	26	6345609	6341420	6300225	6264758	6223361	5918491	60	750285	6344342	60.93	312925	163992	8	15	0.11	100	0
Pseudomonas ficuserectae ICMP7848T	GCF_001400815.1	5837	624	522	330	191	49	6	5655086	5597354	5095326	4071433	1791755	381571	578	92007	5640651	57.89	18060	9209	99	208	247.93	96.62	0
Pseudomonas flavescens LMG 18387T	GCF_900100535.1	5476	51	51	44	38	35	31	5855660	5855660	5841269	5800056	5743339	5573575	51	447237	5855660	63.46	207737	125133	9	18	4.7	100	0
Pseudomonas flexibilis ATCC 29606T	GCF_900155995.1	3584	42	42	35	35	27	22	3760855	3760855	3746083	3746083	3596024	3426225	42	426711	3760855	65.81	174376	114202	8	15	78.49	99.32	0
Pseudomonas floridensis GEV388T	GCF_002087235.1	5872	287	222	139	118	87	44	6103707	6056896	5885233	5728721	5209638	3690521	287	273720	6103707	59.17	60718	34028	33	66	1.29	96.62	0.68
Pseudomonas fluorescens NCTC10038T	GCF_900475215.1	6176	1	1	1	1	1	1	6515171	6515171	6515171	6515171	6515171	6515171	1	6515171	6515171	59.98	6515171	6515171	1	1	0	100	0
Pseudomonas fluvialis ASS-1T	GCF_002234375.1	3136	69	48	38	34	25	22	3291143	3276292	3258424	3227942	3062479	2955596	69	275424	3291143	62.64	155410	87883	8	16	0	98.65	0
Pseudomonas formosensis JCM 18415T	GCF_900115905.1	3201	28	28	22	21	18	16	3443471	3443471	3430331	3420774	3378793	3285179	28	673023	3443471	62.73	287163	157852	4	8	104.02	99.32	0
Pseudomonas fragi NRRL B-727T	GCF_900105835.1	4655	1	1	1	1	1	1	5072304	5072304	5072304	5072304	5072304	5072304	1	5072304	5072304	59.3	5072304	5072304	1	1	1.97	100	0
Pseudomonas fulva NBRC 16637T	GCF_000621265.1	4446	48	48	37	33	30	26	4770636	4770636	4736618	4707805	4659918	4483159	48	568280	4770636	61.77	178183	120154	8	16	93.95	100	0
Pseudomonas furukawaii KF707T	GCF_002355475.1	6422	229	164	117	95	53	32	6678055	6645988	6544869	6383464	5696913	4992115	189	597931	6665854	65.38	123949	46403	14	33	0.84	99.32	0
Pseudomonas fuscovaginae LMG 2158T	GCF_900108595.1	5898	1	1	1	1	1	1	6592354	6592354	6592354	6592354	6592354	6592354	1	6592354	6592354	61.36	6592354	6592354	1	1	1.52	99.32	0
Pseudomonas gallaeciensis V113T	GCF_003444685.1	3979	18	18	18	14	12	12	4246542	4246542	4246542	4215289	4183878	4183878	18	1749682	4246542	61.53	509657	433084	2	4	467.67	99.32	0
Pseudomonas geniculata ATCC 19374T	GCA_001431625.1	4616	170	146	124	111	67	32	4809792	4792829	4731505	4637845	3950726	2664254	170	188579	4809792	66.18	55144	32777	27	56	0	93.92	0
Pseudomonas gessardii DSM 1715T	GCF_009671285.1	6046	149	137	94	84	68	41	6508266	6499861	6406052	6327673	6063177	5021666	149	554093	6508266	60.39	114356	55589	18	39	0	100	0
Pseudomonas graminis DSM 11363T	GCF_900111735.1	5563	98	98	76	68	55	37	5852045	5852045	5803901	5743641	5520122	4867495	98	398862	5852045	60.26	130494	68969	15	30	112.11	99.32	0
Pseudomonas granadensis LMG 27940T	GCF_900105485.1	5367	1	1	1	1	1	1	5943170	5943170	5943170	5943170	5943170	5943170	1	5943170	5943170	60.16	5943170	5943170	1	1	1.68	99.32	0
Pseudomonas grimontii DSM 17515T	GCF_007858185.1	6597	57	53	48	46	41	34	7040197	7036700	7030579	7015217	6918598	6637176	57	870260	7040197	60.12	251569	115464	10	18	0.01	100	0
Pseudomonas guangdongensis CCTCC AB 2012022T	GCF_900105885.1	2980	1	1	1	1	1	1	3191154	3191154	3191154	3191154	3191154	3191154	1	3191154	3191154	68.26	3191154	3191154	1	1	3.13	99.32	0
Pseudomonas guariconensis LMG 27394T	GCF_900102675.1	4697	29	29	25	23	19	18	5079034	5079034	5070153	5056948	5001963	4968382	29	657213	5079034	62.6	313298	221885	6	10	3.15	100	0
Pseudomonas guguanensis JCM 18416T	GCF_900104265.1	4678	26	26	23	22	22	20	5084171	5084171	5074538	5068560	5068560	4974709	26	511368	5084171	64.21	291442	197852	7	12	124.11	99.32	0
Pseudomonas guineae LMG 24016T	GCF_900113745.1	3901	10	10	10	9	7	7	4149587	4149587	4149587	4144337	4105532	4105532	10	1979549	4149587	58.47	579936	556228	2	3	3.86	100	0
Pseudomonas haemolytica DSM 108987T	GCF_009659625.1	5429	21	19	14	13	12	11	6009977	6008425	6002075	5996503	5979186	5939752	21	1342989	6009977	60.03	639786	602668	4	6	0	100	0
Pseudomonas helleri DSM 29165T	GCF_001043025.1	5198	37	36	30	28	25	23	5676287	5675733	5664106	5649589	5606432	5521271	37	623802	5676287	58.1	336668	166604	6	12	0	100	0
Pseudomonas humi CCA1T	GCF_001748265.1	6419	24	21	5	1	1	1	6993992	6991489	6960339	6935186	6935186	6935186	24	6935186	6993992	67.2	6935186	6935186	1	1	0	99.32	0
Pseudomonas hussainii JCM 19513T	GCF_900109735.1	3486	45	45	31	27	22	21	3682314	3682314	3659339	3634285	3551178	3523166	45	359612	3682314	58.82	215245	157754	7	12	42.53	99.32	0
Pseudomonas indica JCM 21544T	GCF_900100285.1	5334	64	64	53	49	40	32	5786922	5786922	5766529	5742378	5596425	5298825	64	633505	5786922	64.12	192612	92639	9	19	39	97.97	0.68
Pseudomonas inefficax JV551A3T	GCF_900277125.1	6108	248	248	80	73	51	37	6240036	6240036	5907871	5855772	5512937	5015904	248	396851	6240036	62.85	134841	66810	15	31	2	100	0
Pseudomonas japonica DSM 22348T	GCF_900188455.1	5911	61	61	50	48	43	36	6718608	6718608	6691816	6677981	6600460	6356537	61	532373	6718608	64.14	196010	131836	11	21	7.16	89.19	0
Pseudomonas jessenii DSM 17150T	GCF_002236115.1	6188	13	13	10	10	10	10	6537206	6537206	6528139	6528139	6528139	6528139	13	1016250	6537206	59.7	779324	637839	4	6	0	100	0
Pseudomonas jinjuensis JCM 21621T	GCF_900103845.1	5349	31	31	28	28	27	27	5868669	5868669	5863950	5863950	5848399	5848399	31	547603	5868669	66.38	308266	186054	8	14	20.7	99.32	0.68
Pseudomonas juntendi BML3T	GCF_009932375.1	5629	625	316	222	160	75	27	5731217	5606861	5366039	4927566	3515559	1829234	383	121068	5652816	62.66	33458	16431	52	111	0	97.97	0
Pseudomonas kilonensis DSM 13647T	GCF_001269885.1	6011	44	41	37	34	32	27	6385813	6383230	6374262	6352735	6318550	6141454	44	1140939	6385813	60.86	281474	158577	6	15	0.06	100	0
Pseudomonas knackmussii B13T	GCF_000689415.1	5883	1	1	1	1	1	1	6162905	6162905	6162905	6162905	6162905	6162905	1	6162905	6162905	65.61	6162905	6162905	1	1	0	99.32	0
Pseudomonas koreensis CCUG 51519T	GCF_008801535.1	5647	33	26	20	18	17	16	6084671	6082148	6067983	6052826	6028689	5990503	27	827161	6082803	60.57	483184	286548	5	9	0	98.65	0
Pseudomonas kunmingensis DSM 25974T	GCF_900114065.1	4452	33	33	26	22	18	14	4654543	4654543	4642575	4607841	4551142	4396429	33	889916	4654543	62.61	480906	240698	4	7	6.02	100	0
Pseudomonas kuykendallii NRRL B-59562T	GCF_900106975.1	4426	15	15	14	11	10	9	4690373	4690373	4687243	4668932	4653199	4627062	15	1112858	4690373	65.9	700257	445240	3	5	13.96	100	0
Pseudomonas lactis DSM 29167T	GCF_001439845.1	6239	42	40	31	27	25	23	6733097	6732008	6708404	6681281	6646609	6585724	42	670499	6733097	60.02	392630	320185	8	12	0	100	0
Pseudomonas laurentiana JCM 32154T	GCF_010671685.1	5782	509	407	260	168	55	7	4939362	4870791	4510077	3841196	2108719	426746	509	82652	4939362	59.71	20771	11152	71	156	0	89.86	3.38
Pseudomonas laurylsulfatiphila AP3 16T	GCF_002934665.1	6154	13	13	13	13	12	10	6684644	6684644	6684644	6684644	6670289	6586839	13	1297429	6684644	60.15	786146	573651	4	6	0	100	0
Pseudomonas laurylsulfativorans AP3 22T	GCF_002906155.1	6224	30	30	25	24	21	21	6686052	6686052	6676534	6671208	6615255	6615255	30	1428571	6686052	59.61	593348	219353	4	9	0	100	0
Pseudomonas leptonychotis CCM 8849T	GCF_004920405.1	4133	29	14	10	10	7	6	4394381	4390070	4381441	4381441	4339032	4307046	17	2322232	4391661	58.8	2322232	496239	1	3	0	100	0
Pseudomonas libanensis DSM 17149T	GCF_001439685.1	5639	43	42	34	31	30	25	6214234	6213641	6200081	6173426	6150158	5981156	43	640011	6214234	60.18	326504	195941	7	14	0	100	0
Pseudomonas lini CCUG 51522T	GCF_008801525.1	6070	45	29	20	19	19	17	6501740	6495476	6480368	6472357	6472357	6403355	33	805400	6497999	58.82	506634	294930	5	10	0	100	0
Pseudomonas linyingensis LMG 25967T	GCF_900109175.1	4471	43	43	34	31	29	25	4721122	4721122	4703481	4681215	4646906	4511710	43	467980	4721122	66.39	231539	124068	7	14	65.11	100	0
Pseudomonas litoralis 2SM5T	GCF_900105005.1	3867	1	1	1	1	1	1	3987942	3987942	3987942	3987942	3987942	3987942	1	3987942	3987942	58.54	3987942	3987942	1	1	2.51	97.3	0.68
Pseudomonas lundensis DSM 6252T	GCF_001042985.1	4780	92	78	54	49	44	30	4992502	4983429	4927298	4895124	4803582	4297412	92	393880	4992502	58.54	148083	88261	12	23	0	99.32	0
Pseudomonas lurida LMG 21995T	GCF_002563895.1	5785	1	1	1	1	1	1	6311648	6311648	6311648	6311648	6311648	6311648	1	6311648	6311648	60.61	6311648	6311648	1	1	0	99.32	0
Pseudomonas lutea LMG 21974T	GCF_900110795.1	5340	53	53	35	29	23	19	5421602	5421602	5387896	5340583	5245246	5113603	53	512669	5421602	55.31	322783	211128	7	11	0	99.32	0
Pseudomonas luteola NBRC 103146T	GCF_002091675.1	5336	104	87	57	51	39	28	5395279	5383534	5320057	5277693	5057237	4685758	104	511089	5395279	55.3	170627	96186	9	19	0	99.32	0
Pseudomonas mandelii LMG 21607T	GCF_900106065.1	6560	1	1	1	1	1	1	7041758	7041758	7041758	7041758	7041758	7041758	1	7041758	7041758	59.2	7041758	7041758	1	1	1.42	100	0
Pseudomonas marginalis pv. marginalis ICMP 3553T	GCA_003700725.1	6144	318	275	215	174	84	34	6571914	6549928	6402534	6087541	4536594	2758318	294	161549	6563720	60.45	42336	22349	46	101	16.59	99.32	0
Pseudomonas marincola JCM 14761T	GCF_900116605.1	4799	33	33	29	27	24	22	5020984	5020984	5014163	5000456	4944254	4886796	33	973986	5020984	57.07	331565	154918	6	11	7.77	100	0
Pseudomonas mediterranea DSM 16733T	GCF_900106005.1	5734	1	1	1	1	1	1	6346235	6346235	6346235	6346235	6346235	6346235	1	6346235	6346235	61.2	6346235	6346235	1	1	1.58	100	0
Pseudomonas mendocina NCTC10897T	GCF_900636545.1	4851	1	1	1	1	1	1	5192837	5192837	5192837	5192837	5192837	5192837	1	5192837	5192837	62.76	5192837	5192837	1	1	0	98.65	0.68
Pseudomonas migulae NBRC 103157T	GCF_002091715.1	6298	101	97	85	79	61	46	6667355	6664737	6639777	6595279	6317058	5751794	101	463301	6667355	59.12	121489	76609	18	35	0	100	0
Pseudomonas mohnii DSM 18327T	GCF_900105115.1	6210	2	2	2	2	2	2	6592588	6592588	6592588	6592588	6592588	6592588	2	6476037	6592588	59.62	6476037	6476037	1	1	0	99.32	0
Pseudomonas monteilii NBRC 103158T	GCF_000621245.1	6132	85	85	61	53	44	32	6308713	6308713	6249490	6191511	6057379	5612671	85	542100	6308713	61.49	204302	115717	10	20	4.52	99.32	0
Pseudomonas moorei CCUG 53114T	GCF_008801475.1	6139	59	44	34	32	27	24	6472558	6467180	6443892	6430293	6353011	6229756	45	593577	6467828	59.71	381195	225570	7	12	0	100	0
Pseudomonas mosselii DSM 17497T	GCF_000621225.1	5934	55	55	49	44	36	30	6260844	6260844	6248219	6213719	6077511	5844638	55	633234	6260844	64.01	242165	127010	9	18	90.88	100	0
Pseudomonas mucidolens NCTC8068T	GCA_900475945.1	5452	1	1	1	1	1	1	5853060	5853060	5853060	5853060	5853060	5853060	1	5853060	5853060	59.09	5853060	5853060	1	1	0	100	0
Pseudomonas nitritireducens WZBFD3-5A2T	GCA_010994165.1	5951	12	12	10	9	9	9	6397936	6397936	6395224	6389867	6389867	6389867	12	1669081	6397936	64.77	932199	502769	3	5	0	100	0
Pseudomonas nitroreducens NBRC 12694T	GCF_002091755.1	5701	40	33	27	26	23	21	6105137	6100325	6086350	6076456	6024949	5944756	40	1231025	6105137	65.01	537643	198456	4	10	0	100	0
Pseudomonas oceani DSM 100277T	GCF_002903165.1	3865	64	60	44	39	30	20	4155021	4151385	4115131	4081262	3939024	3588045	64	449228	4155021	59.94	175826	92148	7	15	0	99.32	0
Pseudomonas oleovorans subsp. oleovorans DSM 1045T	GCF_002197815.1	4854	109	94	72	67	54	34	4852859	4842878	4797793	4761771	4545553	3820963	109	211992	4852859	62.07	104148	57445	16	31	0	99.32	0
Pseudomonas orientalis DSM 17489T	GCA_001439815.1	5668	39	29	20	19	18	18	6188637	6183076	6167140	6157389	6133506	6133506	39	1019307	6188637	60.51	465046	291526	5	9	0	100	0
Pseudomonas oryzihabitans NBRC 102199T	GCF_000730625.1	4653	34	34	32	30	24	21	5027590	5027590	5025315	5012305	4910573	4812801	34	953810	5027590	66.23	433363	135345	4	9	0	97.97	0
Pseudomonas otitidis DSM 17224T	GCF_900111835.1	5980	50	50	42	40	33	28	6344741	6344741	6328142	6313173	6193542	6000901	50	556124	6344741	66.85	271825	185555	10	17	40.84	99.32	0
Pseudomonas pachastrellae JCM 12285T	GCF_900114765.1	3735	55	55	41	34	29	25	3934694	3934694	3899717	3850576	3786024	3643347	55	326956	3934694	61.2	153272	115222	10	17	34.28	99.32	0
Pseudomonas palleroniana LMG 23076T	GCA_003031675.1	5555	91	82	71	64	51	40	6120652	6115460	6091685	6036777	5793316	5400367	87	350723	6119217	60.54	134607	89264	14	29	0.05	100	0
Pseudomonas panacis DSM 18529T	GCA_007858175.1	6258	46	35	26	25	24	20	6801396	6795073	6775794	6768583	6752650	6613863	46	931687	6801396	61.12	435348	261255	5	10	0	100	0
Pseudomonas panipatensis CCM 7469T	GCF_900099785.1	5452	34	34	24	24	20	18	5775530	5775530	5755831	5755831	5687014	5623252	34	850239	5775530	65.56	442758	271524	5	9	8.4	100	0
Pseudomonas parafulva NBRC 16636T	GCF_000425765.1	4557	32	32	29	28	23	20	4956622	4956622	4949869	4940580	4864295	4737306	32	990909	4956622	62.49	295916	175643	6	11	113.83	100	0
Pseudomonas paralactis DSM 29164T	GCA_001439735.1	5522	37	34	23	21	19	18	6015212	6013552	5993319	5978502	5942396	5892616	37	884981	6015212	59.73	652815	301939	4	8	0	100	0
Pseudomonas pelagia CL-AP6T	GCF_000410875.1	4373	81	72	50	43	32	25	4642307	4635346	4588971	4539969	4364711	4106253	81	492049	4642307	57.41	186161	89996	9	17	0	99.32	0
Pseudomonas peli DSM 17833T	GCF_900099645.1	4328	20	20	15	14	11	8	4487120	4487120	4469919	4463975	4412326	4315145	20	1822137	4487120	59.72	1227061	545019	2	3	3.45	100	0
Pseudomonas plecoglossicida NBRC 103162T	GCA_000730665.1	5006	58	58	51	47	39	31	5347571	5347571	5330537	5304556	5168313	4871060	58	466409	5347571	62.98	172824	93122	10	20	0.56	100	0
Pseudomonas poae DSM 14936T	GCA_001439785.1	5414	56	51	40	34	32	30	5883893	5879840	5845206	5805343	5764748	5679834	56	456710	5883893	60.48	226253	135401	9	17	0	100	0
Pseudomonas pohangensis DSM 17875T	GCF_900105995.1	3568	1	1	1	1	1	1	3769689	3769689	3769689	3769689	3769689	3769689	1	3769689	3769689	59.61	3769689	3769689	1	1	2.65	98.65	0.68
Pseudomonas profundi M5T	GCF_008638305.1	4013	56	42	32	27	23	18	4212028	4204154	4184343	4152526	4088244	3942387	49	662940	4209285	58.55	278124	146999	6	11	1.71	98.65	0
Pseudomonas prosekii LMG 26867T	GCF_900105155.1	5596	1	1	1	1	1	1	6092055	6092055	6092055	6092055	6092055	6092055	1	6092055	6092055	59.56	6092055	6092055	1	1	1.64	100	0
Pseudomonas protegens CHA0T	GCF_900560965.1	6259	1	1	1	1	1	1	6868303	6868303	6868303	6868303	6868303	6868303	1	6868303	6868303	63.39	6868303	6868303	1	1	0	100	0
Pseudomonas proteolytica DSM 15321T	GCA_007858275.1	5943	107	90	77	75	61	45	6350040	6339631	6313054	6302503	6053251	5486697	107	308391	6350040	60.41	129095	72974	18	34	0	100	0
Pseudomonas psychrophila CCUG 53877T	GCF_008801485.1	4905	36	31	25	24	23	22	5269270	5267362	5256424	5251241	5236809	5198368	32	865787	5267922	57.48	361652	174319	5	11	0	100	0
Pseudomonas psychrotolerans DSM 15758T	GCF_900102665.1	5468	61	61	49	44	31	24	5731800	5731800	5708601	5672343	5446769	5129287	61	652501	5731800	65.56	304226	117837	7	15	16.84	97.97	0
Pseudomonas punonensis CECT 8089T	GCF_900142655.1	4538	20	20	18	17	16	15	4809638	4809638	4805025	4799325	4783761	4736692	20	1476884	4809638	61.83	594113	222854	3	7	26.72	99.32	0
Pseudomonas putida NBRC 14164T	GCF_000412675.1	5555	1	1	1	1	1	1	6156701	6156701	6156701	6156701	6156701	6156701	1	6156701	6156701	62.33	6156701	6156701	1	1	0	100	0
Pseudomonas reidholzensis CCOS 865T	GCF_900536025.1	5562	45	44	42	38	34	26	6162601	6161977	6156658	6126855	6067847	5787745	45	822324	6162601	64.09	261911	178904	7	14	0	99.32	0
Pseudomonas reinekei MT1T	GCA_001945365.1	5875	63	53	36	34	33	29	6249573	6242895	6207232	6189933	6176195	6032126	63	592223	6249573	59.17	325950	118360	7	15	0	100	0
Pseudomonas resinovorans DSM 21078T	GCF_000423545.1	5652	53	53	47	47	36	32	6027681	6027681	6012926	6012926	5818090	5669840	53	564385	6027681	63.58	197842	121283	10	20	63.13	99.32	0
Pseudomonas rhizoryzae RY24T	GCF_005250615.1	4928	45	45	32	29	25	20	5346010	5346010	5312697	5296812	5219197	5043399	45	552998	5346010	64.82	368693	226952	7	11	0	98.65	0
Pseudomonas rhizosphaerae DSM 16299T	GCF_000761155.1	4208	1	1	1	1	1	1	4688635	4688635	4688635	4688635	4688635	4688635	1	4688635	4688635	61.99	4688635	4688635	1	1	0	99.32	0.68
Pseudomonas rhodesiae DSM 14020T	GCF_007858255.1	5911	82	77	55	49	44	34	6333130	6330135	6293288	6245844	6160537	5830555	82	523635	6333130	60.24	239322	88253	8	19	0	100	0
Pseudomonas sabulinigri JCM 14963T	GCF_900105255.1	3692	1	1	1	1	1	1	4030203	4030203	4030203	4030203	4030203	4030203	1	4030203	4030203	59.92	4030203	4030203	1	1	2.48	99.32	0
Pseudomonas sagittaria JCM 18195T	GCF_900115715.1	4372	44	44	35	33	30	20	4607575	4607575	4586553	4571410	4522717	4146845	44	464453	4607575	66.66	208187	128937	7	13	7.27	99.32	0
Pseudomonas salegens CECT 8338T	GCF_900105655.1	3512	1	1	1	1	1	1	3796105	3796105	3796105	3796105	3796105	3796105	1	3796105	3796105	57.69	3796105	3796105	1	1	2.63	98.65	0
Pseudomonas salina XCD-X85T	GCF_008641105.1	3932	45	38	22	22	18	16	4256268	4251275	4219197	4219197	4146544	4068501	45	752206	4256268	57.51	355961	182085	5	9	41.84	99.32	0
Pseudomonas salomonii ICMP 14252T	GCF_900107155.1	6471	39	39	30	29	26	22	6954378	6954378	6932770	6925166	6859559	6712192	39	871456	6954378	59.91	447140	259510	6	11	73.26	100	0
Pseudomonas saponiphila DSM 9751T	GCF_900105185.1	7098	4	4	4	4	4	4	7375852	7375852	7375852	7375852	7375852	7375852	4	4645227	7375852	62.79	4645227	2273410	1	2	0	100	0
Pseudomonas savastanoi pv. savastanoi ICMP4352T	GCF_001401285.1	5935	321	256	158	123	80	38	6023336	5988753	5753088	5496016	4816013	3250176	290	206343	6012996	58	55596	32970	34	70	6.25	97.97	0
Pseudomonas saxonica DSM 108989T	GCF_007858365.1	5006	40	36	23	23	20	16	5310198	5307273	5284278	5284278	5230629	5094263	40	1547637	5310198	56.3	551817	239327	3	8	0	99.32	0
Pseudomonas segetis CIP 108523T	GCF_900188155.1	4506	16	16	12	11	10	10	4725422	4725422	4715921	4705978	4690462	4690462	16	1281898	4725422	56.71	1179970	320967	2	5	46.03	99.32	0
Pseudomonas seleniipraecipitans LMG 25475T	GCF_900102335.1	4297	18	18	15	15	14	13	4546163	4546163	4541100	4541100	4525583	4489714	18	1021635	4546163	61.51	402243	240754	4	7	14.34	100	0
Pseudomonas sichuanensis WCHPs060039T	GCF_003231305.1	5704	180	130	100	93	71	48	6048361	6028344	5947000	5893242	5544857	4696879	142	222205	6035937	63.86	86627	55156	23	45	0	99.32	0
Pseudomonas silesiensis A3T	GCF_001661075.1	6338	1	1	1	1	1	1	6823539	6823539	6823539	6823539	6823539	6823539	1	6823539	6823539	59.58	6823539	6823539	1	1	0.01	100	0
Pseudomonas simiae CCUG 50988T	GCF_900111895.1	5782	23	23	18	18	16	16	6239853	6239853	6227195	6227195	6203609	6203609	23	1238362	6239853	60.35	750639	330815	4	7	53.69	100	0
Pseudomonas soli LMG 27941T	GCF_900110655.1	5187	34	34	29	28	22	18	5644909	5644909	5635897	5629424	5524156	5396638	34	991515	5644909	64	357163	209683	5	9	74.47	99.32	0
Pseudomonas straminea JCM 2783T	GCF_900112645.1	4648	21	21	19	17	16	15	4992198	4992198	4987715	4974014	4958417	4909617	21	926042	4992198	63.23	548417	217057	4	7	3.91	100	0
Pseudomonas stutzeri CGMCC 1.1803T	GCF_000219605.1	4286	1	1	1	1	1	1	4547930	4547930	4547930	4547930	4547930	4547930	1	4547930	4547930	63.93	4547930	4547930	1	1	0	100	0
Pseudomonas synxantha NCTC10696T	GCF_901482615.1	6306	1	1	1	1	1	1	6841780	6841780	6841780	6841780	6841780	6841780	1	6841780	6841780	59.62	6841780	6841780	1	1	0	100	0
Pseudomonas syringae DSM 10604 T	GCF_000597765.1	5417	84	76	67	63	52	42	6072447	6065924	6043407	6011846	5832783	5462655	84	422665	6072447	58.96	142141	77899	14	28	0	98.65	0
Pseudomonas syringae pv. helianthi ICMP4531T	GCF_001400835.1	6087	277	222	171	136	82	46	6208545	6183844	6058246	5801354	4902215	3563894	242	205915	6197864	58.06	54333	30184	38	74	4.05	98.65	0
Pseudomonas syringae pv. syringae ICMP3023T	GCF_001401075.1	5488	179	149	124	110	75	44	6073080	6060396	5986626	5887636	5333048	4197919	156	200069	6065539	58.97	76745	42536	26	52	2.26	99.32	0
Pseudomonas syringae pv. tomato DC3000T	GCF_000007805.1	6132	3	3	3	3	3	3	6538260	6538260	6538260	6538260	6538260	6538260	3	6397126	6538260	58.34	6397126	6397126	1	1	0	99.32	0
Pseudomonas taeanensis MS-3T	GCF_000498575.2	5059	18	18	14	13	12	12	5454863	5454863	5444856	5439257	5423889	5423889	18	1851393	5454863	60.92	1007976	485884	2	4	1.92	100	0
Pseudomonas taetrolens NCTC10697T	GCF_900475285.1	4464	1	1	1	1	1	1	4843871	4843871	4843871	4843871	4843871	4843871	1	4843871	4843871	58.27	4843871	4843871	1	1	0	100	0
Pseudomonas taiwanensis DSM 21245T	GCF_000425785.1	5104	67	67	48	43	37	32	5415134	5415134	5382035	5347815	5239135	5008785	67	633911	5415134	61.87	174759	116039	10	19	44.25	100	0
Pseudomonas thermotolerans DSM 14292T	GCF_000364625.1	3617	75	75	45	39	30	25	3752096	3752096	3683773	3639570	3513180	3336784	75	310662	3752096	66.84	159554	84058	9	18	89.74	99.32	0
Pseudomonas thivervalensis DSM 13194T	GCF_001269655.1	6099	25	23	21	20	19	18	6581995	6580491	6577962	6572241	6549252	6507397	25	910081	6581995	61.18	444792	337665	5	9	0.03	100	0
Pseudomonas tolaasii NCPPB 2192T	GCF_002813445.1	6202	1	1	1	1	1	1	6792797	6792797	6792797	6792797	6792797	6792797	1	6792797	6792797	60.58	6792797	6792797	1	1	0	100	0
Pseudomonas toyotomiensis DSM 26169T	GCF_002741095.1	5230	61	61	34	28	26	22	5474114	5474114	5414757	5377736	5338044	5167251	61	640995	5474114	62.6	291276	187340	7	13	1.88	99.32	0
Pseudomonas tremae ICMP9151T	GCF_001401155.1	6079	510	110	66	59	50	39	5929145	5751454	5654860	5603540	5471180	5072231	225	364705	5827046	57.8	140769	73135	14	28	3.31	99.32	0
Pseudomonas trivialis DSM 14937T	GCF_001439805.1	5094	46	43	32	30	28	24	5587907	5585542	5566848	5551631	5522990	5371736	46	738396	5587907	60.98	288356	182705	7	14	0	100	0
Pseudomonas umsongensis DSM 16611T	GCF_002236105.1	6209	14	14	13	13	12	11	6701403	6701403	6696543	6696543	6679681	6635505	14	2245851	6701403	59.73	1353286	456846	2	5	0	100	0
Pseudomonas vancouverensis CCUG 49675T	GCF_008801375.1	6065	214	22	18	18	16	16	6492809	6392790	6384963	6384963	6352920	6352920	87	891762	6435518	59.99	467803	354176	5	9	0	99.32	0
Pseudomonas veronii DSM 11331T	GCF_001439695.1	6464	95	87	60	54	50	40	6997867	6991668	6930888	6884819	6819440	6409640	95	559297	6997867	60.72	176093	91089	11	24	0	99.32	0
Pseudomonas versuta L10.10T	GCF_001294575.1	4768	1	1	1	1	1	1	5149788	5149788	5149788	5149788	5149788	5149788	1	5149788	5149788	58.23	5149788	5149788	1	1	0	98.65	0
Pseudomonas viridiflava ICMP 2848T	GCF_001642795.1	5420	48	48	29	27	26	22	5918918	5918918	5887515	5872105	5862100	5699928	48	573694	5918918	59.39	453916	164709	6	11	20.04	98.65	0
Pseudomonas vranovensis DSM 16006T	GCF_000425805.1	5325	36	36	30	29	24	19	5697807	5697807	5687282	5677827	5602490	5426026	36	769681	5697807	61.53	325087	223858	6	11	26.5	100	0
Pseudomonas wadenswilerensis CCOS 864T	GCF_900497695.1	5538	18	17	14	13	13	13	5966738	5966371	5956716	5950032	5950032	5950032	17	944637	5966371	62.39	532738	494253	5	7	0	98.65	0.68
Pseudomonas weihenstephanensis DSM 29166T	GCF_001043055.1	4556	32	24	16	15	13	13	4792107	4786022	4770225	4764426	4738763	4738763	32	855826	4792107	57.31	571018	258145	4	7	0	100	0
Pseudomonas xanthomarina DSM 18231T	GCF_900129835.1	4111	17	17	14	13	11	11	4308853	4308853	4305181	4299754	4260266	4260266	17	981939	4308853	60.34	627751	380598	3	5	0	100	0
Pseudomonas xinjiangensis NRRL B-51270T	GCF_900104945.1	3322	1	1	1	1	1	1	3537092	3537092	3537092	3537092	3537092	3537092	1	3537092	3537092	60.69	3537092	3537092	1	1	2.83	99.32	0
Pseudomonas yamanorum LMG 27247T	GCF_900105735.1	6473	1	1	1	1	1	1	7087525	7087525	7087525	7087525	7087525	7087525	1	7087525	7087525	60.34	7087525	7087525	1	1	1.41	99.32	0
Pseudomonas zeshuii KACC 15471T	GCF_900141925.1	5247	33	33	30	30	27	22	5339831	5339831	5331643	5331643	5288888	5115516	33	690911	5339831	55.32	262608	170232	6	12	16.76	99.32	0
Pseudomonas zhaodongensis NEAU-ST5-21T	GCF_003696365.1	4460	27	17	15	12	11	11	4668208	4663246	4658649	4640851	4625484	4625484	20	1820931	4665583	59.58	1235615	309980	2	4	0.09	100	0

## Sheet: Table S2
Table S2: Biosynthetic Gene Clusters (BGCs) predicted for each of the Pseudomonas type strains
Strain	Total	NRPS	Other	Butyrolactone	Beta-lactone containing protease inhibitor	Ectoine	Bacteriocin	Siderophore	NAGGN	Aryl polyene	Aryl polyene / resorcinol	NRPS-like	Aryl polyene / ladderane	T1PKS / hglE-KS	NRPS-like / ectoine	Terpene	Homoseryl lactone	Thiopeptide	Phenazine	NRPS / phenazine	NRPS-like / beta-lactone containing protease inhibitor	NRPS / betalactone containing protease inhibitor	Butyrolactone / hserlactone	NRPS / Siderophore	NRPS / terpene	Linear azol(in)e-containing peptides	transAT-PKS / NRPS	Lassopeptide	Resorcinol / Aryl polyene	NRPS / resorcinol	Homoseryl lactone / phenazine	Phenazine / homoseryl lactone / aryl polyene	Butyrolactone / NRPS	PKS-like / NRPS	β-lactam / aryl polyene / NRPS / ectoine	NRPS / T1PKS	hglE-KS / NRPS / T1PKS / Homoseryl lactone	T1PKS	transAT-PKS	transAT-PKS-like	Phosphonate	NRPS-like / T1PKS	NRPS-like / Homoseryl lactone	Bacteriocin / beta-lactone containing protease inhibitor	Bacteriocin / NRPS-like / NRPS / bacteriocin	Furan	Acyl_amino_acids	Hserlactone / NRPS	TransAT-PKS-like/transAT-PKS/NRPS/PKS-like/T3PKS
Pseudomonas abietaniphila ATCC 700689T	7	1	0	0	0	0	2	0	1	1	0	1	0	0	0	0	0	1	0	0	0	0	0	0	0	0	0	0	0	0	0	0	0	0	0	0	0	0	0	0	0	0	0	0	0	0	0	0	0
Pseudomonas abyssi MT5T	5	0	0	0	2	1	2	0	0	0	0	0	0	0	0	0	0	0	0	0	0	0	0	0	0	0	0	0	0	0	0	0	0	0	0	0	0	0	0	0	0	0	0	0	0	0	0	0	0
Pseudomonas aeruginosa DSM 50071T	13	3	0	0	0	0	2	0	1	0	0	1	0	0	0	0	2	1	1	1	1	0	0	0	0	0	0	0	0	0	0	0	0	0	0	0	0	0	0	0	0	0	0	0	0	0	0	0	0
Pseudomonas aestusnigri VGXO14T	4	0	0	0	2	1	1	0	0	0	0	0	0	0	0	0	0	0	0	0	0	0	0	0	0	0	0	0	0	0	0	0	0	0	0	0	0	0	0	0	0	0	0	0	0	0	0	0	0
Pseudomonas agarici LMG 2112T	15	4	0	0	0	0	1	1	1	1	0	1	0	0	0	2	0	0	0	0	0	0	0	0	1	1	0	0	0	0	0	0	0	0	0	1	0	0	0	0	0	1	0	0	0	0	0	0	0
Pseudomonas alcaligenes NCTC10367T	10	1	0	0	1	0	3	0	1	1	1	0	1	1	0	0	0	0	0	0	0	0	0	0	0	0	0	0	0	0	0	0	0	0	0	0	0	0	0	0	0	0	0	0	0	0	0	0	0
Pseudomonas alcaliphila JCM 10630T	5	0	0	0	1	0	1	1	1	0	1	0	0	0	0	0	0	0	0	0	0	0	0	0	0	0	0	0	0	0	0	0	0	0	0	0	0	0	0	0	0	0	0	0	0	0	0	0	0
Pseudomonas alkylphenolica KL28T	5	2	0	0	0	0	1	0	0	0	0	2	0	0	0	0	0	0	0	0	0	0	0	0	0	0	0	0	0	0	0	0	0	0	0	0	0	0	0	0	0	0	0	0	0	0	0	0	0
Pseudomonas amygdali ICMP 3918T	10	4	0	0	0	0	0	1	1	1	0	2	0	0	0	0	1	0	0	0	0	0	0	0	0	0	0	0	0	0	0	0	0	0	0	0	0	0	0	0	0	0	0	0	0	0	0	0	0
Pseudomonas anguilliseptica DSM 12111T	10	3	0	0	1	0	3	0	1	1	0	0	0	0	0	0	0	0	0	0	0	0	1	0	0	0	0	0	0	0	0	0	0	0	0	0	0	0	0	0	0	0	0	0	0	0	0	0	0
Pseudomonas antarctica DSM 15318T	18	8	0	0	2	0	2	1	0	1	0	2	0	0	0	0	0	0	0	0	0	0	0	0	1	1	0	0	0	0	0	0	0	0	0	0	0	0	0	0	0	0	0	0	0	0	0	0	0
Pseudomonas argentinensis LMG 22563T	3	1	0	0	0	0	0	0	1	0	0	0	0	0	0	1	0	0	0	0	0	0	0	0	0	0	0	0	0	0	0	0	0	0	0	0	0	0	0	0	0	0	0	0	0	0	0	0	0
Pseudomonas arsenicoxydans CECT 7543T	8	0	0	0	1	0	3	1	1	1	0	1	0	0	0	0	0	0	0	0	0	0	0	0	0	0	0	0	0	0	0	0	0	0	0	0	0	0	0	0	0	0	0	0	0	0	0	0	0
Pseudomonas asiatica RYU5T	4	2	0	0	0	0	1	0	1	0	0	0	0	0	0	0	0	0	0	0	0	0	0	0	0	0	0	0	0	0	0	0	0	0	0	0	0	0	0	0	0	0	0	0	0	0	0	0	0
Pseudomonas asplenii ATCC 23835T	9	1	0	0	0	0	1	0	1	1	0	0	0	0	0	1	2	0	0	0	0	0	0	1	1	0	0	0	0	0	0	0	0	0	0	0	0	0	0	0	0	0	0	0	0	0	0	0	0
Pseudomonas asturiensis LMG 26898T	9	3	0	0	0	0	1	1	1	1	0	0	0	0	0	0	0	0	0	0	0	0	0	0	1	0	0	1	0	0	0	0	0	0	0	0	0	0	0	0	0	0	0	0	0	0	0	0	0
Pseudomonas avellanae BPIC 631T	12	3	0	0	0	0	0	1	1	1	0	3	0	0	0	0	0	0	0	0	0	0	0	0	0	0	0	0	0	0	0	0	0	0	0	1	0	0	0	0	0	0	0	0	0	1	1	0	0
Pseudomonas azotifigens DSM 17556T	5	0	0	0	1	1	1	0	1	1	0	0	0	0	0	0	0	0	0	0	0	0	0	0	0	0	0	0	0	0	0	0	0	0	0	0	0	0	0	0	0	0	0	0	0	0	0	0	0
Pseudomonas azotoformans LMG 21611T	13	4	0	0	1	0	3	0	1	1	0	1	0	0	0	1	0	1	0	0	0	0	0	0	0	0	0	0	0	0	0	0	0	0	0	0	0	0	0	0	0	0	0	0	0	0	0	0	0
Pseudomonas baetica LMG 25716T	11	3	0	0	1	0	2	0	1	1	0	1	0	0	0	0	0	0	0	0	0	0	0	0	1	0	1	0	0	0	0	0	0	0	0	0	0	0	0	0	0	0	0	0	0	0	0	0	0
Pseudomonas balearica DSM 6083T	3	1	0	0	0	0	0	0	1	0	0	0	0	0	1	0	0	0	0	0	0	0	0	0	0	0	0	0	0	0	0	0	0	0	0	0	0	0	0	0	0	0	0	0	0	0	0	0	0
Pseudomonas batumici UCM B-321T	23	13	0	0	0	1	3	1	0	1	0	1	0	0	0	0	0	0	0	0	0	0	0	0	0	0	0	0	0	0	0	1	0	0	0	0	0	0	0	0	0	0	0	0	0	0	0	1	1
Pseudomonas bauzanensis DSM 22558T	3	0	0	0	1	1	0	0	1	0	0	0	0	0	0	0	0	0	0	0	0	0	0	0	0	0	0	0	0	0	0	0	0	0	0	0	0	0	0	0	0	0	0	0	0	0	0	0	0
Pseudomonas benzenivorans DSM 8628T	8	0	0	0	1	0	3	1	1	1	0	1	0	0	0	0	0	0	0	0	0	0	0	0	0	0	0	0	0	0	0	0	0	0	0	0	0	0	0	0	0	0	0	0	0	0	0	0	0
Pseudomonas bohemica IA19T	6	1	0	0	0	0	1	1	1	0	0	0	0	0	0	1	0	1	0	0	0	0	0	0	0	0	0	0	0	0	0	0	0	0	0	0	0	0	0	0	0	0	0	0	0	0	0	0	0
Pseudomonas borbori DSM 17834T	7	0	0	0	1	1	3	0	1	0	0	1	0	0	0	0	0	0	0	0	0	0	0	0	0	0	0	0	0	0	0	0	0	0	0	0	0	0	0	0	0	0	0	0	0	0	0	0	0
Pseudomonas brassicacearum subsp. brassicacearum CCUG 51508T	12	5	0	1	1	0	1	0	1	1	0	1	0	0	0	0	0	0	0	0	0	0	0	0	0	0	0	0	0	0	0	0	0	0	0	0	0	0	0	0	0	0	0	0	0	0	0	0	0
Pseudomonas brenneri DSM 15294T	11	5	0	0	1	0	2	0	1	1	0	1	0	0	0	0	0	0	0	0	0	0	0	0	0	0	0	0	0	0	0	0	0	0	0	0	0	0	0	0	0	0	0	0	0	0	0	0	0
Pseudomonas bubulae TH39T	6	0	0	0	1	0	1	1	1	1	0	0	0	0	0	0	0	0	0	0	0	0	0	0	0	1	0	0	0	0	0	0	0	0	0	0	0	0	0	0	0	0	0	0	0	0	0	0	0
Pseudomonas caeni DSM 24390T	1	0	0	0	0	1	0	0	0	0	0	0	0	0	0	0	0	0	0	0	0	0	0	0	0	0	0	0	0	0	0	0	0	0	0	0	0	0	0	0	0	0	0	0	0	0	0	0	0
Pseudomonas canadensis 2-92T	0	0	0	0	0	0	0	0	0	0	0	0	0	0	0	0	0	0	0	0	0	0	0	0	0	0	0	0	0	0	0	0	0	0	0	0	0	0	0	0	0	0	0	0	0	0	0	0	0
Pseudomonas cannabina ICMP2823T	13	3	0	0	0	0	1	1	1	0	0	2	0	0	0	2	0	0	0	0	0	0	0	0	0	0	0	0	0	0	0	0	0	0	0	0	0	2	0	0	0	0	0	0	0	1	0	0	0
Pseudomonas caricapapayae ICMP2855T	15	8	0	0	0	0	0	0	1	1	0	2	0	0	0	0	1	0	0	0	0	0	0	1	0	0	0	0	0	0	0	0	0	0	0	1	0	0	0	0	0	0	0	0	0	0	0	0	0
Pseudomonas caspiana FBF102T	6	2	0	0	0	0	2	0	1	1	0	0	0	0	0	0	0	0	0	0	0	0	0	0	0	0	0	0	0	0	0	0	0	0	0	0	0	0	0	0	0	0	0	0	0	0	0	0	0
Pseudomonas cedrina subsp. cedrina DSM 17516T	14	3	0	0	1	0	2	1	1	1	0	1	0	0	0	2	1	0	0	0	0	0	0	0	0	1	0	0	0	0	0	0	0	0	0	0	0	0	0	0	0	0	0	0	0	0	0	0	0
Pseudomonas cerasi 58T	9	2	0	0	0	0	1	0	1	1	0	2	0	0	0	0	0	0	0	0	0	0	0	1	0	0	0	0	0	0	0	0	0	0	0	0	0	0	0	0	1	0	0	0	0	0	0	0	0
Pseudomonas chengduensis DSM 26382T	6	0	0	0	2	0	2	0	1	0	0	0	0	0	0	0	0	0	0	0	0	0	0	0	0	0	0	0	1	0	0	0	0	0	0	0	0	0	0	0	0	0	0	0	0	0	0	0	0
Pseudomonas chlororaphis subsp. aurantiaca DSM 19603T	8	0	0	0	1	1	1	1	1	1	0	1	0	0	0	1	0	0	0	0	0	0	0	0	0	0	0	0	0	0	0	0	0	0	0	0	0	0	0	0	0	0	0	0	0	0	0	0	0
Pseudomonas chlororaphis subsp. aureofaciens DSM 6698T	14	2	1	0	1	0	2	1	1	1	0	1	0	0	0	0	2	0	0	0	0	0	0	0	0	0	0	0	0	1	1	0	0	0	0	0	0	0	0	0	0	0	0	0	0	0	0	0	0
Pseudomonas chlororaphis subsp. chlororaphis DSM 50083T	14	2	1	1	1	0	2	1	1	1	0	1	0	0	0	0	1	0	0	0	0	0	0	0	0	0	0	0	0	1	1	0	0	0	0	0	0	0	0	0	0	0	0	0	0	0	0	0	0
Pseudomonas chlororaphis subsp. piscium DSM 21509T	15	3	0	0	1	0	3	1	1	1	0	1	0	0	0	0	1	0	0	0	0	0	0	0	0	0	0	0	0	0	1	0	1	1	0	0	0	0	0	0	0	0	0	0	0	0	0	0	0
Pseudomonas cichorii ATCC 10857T	21	15	0	0	0	0	0	0	1	1	0	1	0	0	0	0	0	0	0	0	0	0	0	0	0	0	0	0	0	0	0	0	0	0	0	1	0	0	0	0	0	0	0	0	0	0	0	0	0
Pseudomonas cissicola CCUG 18839T	6	2	0	0	0	0	0	1	0	1	0	0	0	0	0	0	0	0	0	0	0	0	0	0	0	0	0	1	0	0	0	0	0	0	0	0	0	0	0	0	0	0	0	0	0	0	0	0	0
Pseudomonas citronellolis LMG 18378T	7	2	0	0	0	0	3	0	1	0	0	0	0	0	0	0	0	1	0	0	0	0	0	0	0	0	0	0	0	0	0	0	0	0	0	0	0	0	0	0	0	0	0	0	0	0	0	0	0
Pseudomonas coleopterorum LMG 28558T	4	1	0	0	0	0	0	0	1	0	0	1	0	0	0	1	0	0	0	0	0	0	0	0	0	0	0	0	0	0	0	0	0	0	0	0	0	0	0	0	0	0	0	0	0	0	0	0	0
Pseudomonas composti CCUG 59231T	8	1	0	0	2	0	3	0	1	0	1	0	0	0	0	0	0	0	0	0	0	0	0	0	0	0	0	0	0	0	0	0	0	0	0	0	0	0	0	0	0	0	0	0	0	0	0	0	0
Pseudomonas congelans DSM 14939T	9	4	0	0	0	0	0	0	1	1	0	2	0	0	0	0	0	0	0	0	0	0	0	1	0	0	0	0	0	0	0	0	0	0	0	0	0	0	0	0	0	0	0	0	0	0	0	0	0
Pseudomonas corrugata DSM 7228T	13	5	0	0	1	0	1	1	1	1	0	1	0	0	0	0	0	0	0	0	0	0	0	0	0	0	0	0	0	0	0	0	0	0	0	0	0	0	0	0	0	1	0	0	0	0	0	1	0
Pseudomonas costantinii LMG 22119T	20	10	0	0	1	0	2	1	0	3	0	1	0	0	0	0	0	0	0	0	0	0	0	0	0	0	0	0	0	0	0	0	0	0	0	0	0	0	0	0	0	0	0	0	0	0	0	0	0
Pseudomonas cremoricolorata DSM 17059T	10	4	0	0	0	0	0	0	1	1	0	0	0	0	0	1	2	0	0	0	0	0	0	0	0	0	0	0	0	0	0	0	0	0	0	0	0	1	0	0	0	0	0	0	0	0	0	0	0
Pseudomonas cuatrocienegasensis CIP 109853T	4	1	0	0	1	0	0	0	1	0	0	0	0	0	0	0	0	0	0	0	1	0	0	0	0	0	0	0	0	0	0	0	0	0	0	0	0	0	0	0	0	0	0	0	0	0	0	0	0
Pseudomonas deceptionensis LMG 25555T	6	0	0	0	2	0	1	1	1	1	0	0	0	0	0	0	0	0	0	0	0	0	0	0	0	0	0	0	0	0	0	0	0	0	0	0	0	0	0	0	0	0	0	0	0	0	0	0	0
Pseudomonas delhiensis RLD-1T	11	7	0	0	0	0	2	0	1	0	0	0	0	0	0	0	0	1	0	0	0	0	0	0	0	0	0	0	0	0	0	0	0	0	0	0	0	0	0	0	0	0	0	0	0	0	0	0	0
Pseudomonas donghuensis HYST	6	2	0	0	0	0	0	0	0	1	0	2	0	0	0	0	0	1	0	0	0	0	0	0	0	0	0	0	0	0	0	0	0	0	0	0	0	0	0	0	0	0	0	0	0	0	0	0	0
Pseudomonas duriflava CGMCC 1.6858T	6	0	0	0	1	0	0	1	1	0	0	0	0	0	0	1	0	0	1	0	0	0	0	0	0	0	0	0	0	0	0	0	0	0	0	0	0	0	0	0	0	0	1	0	0	0	0	0	0
Pseudomonas endophytica BSTT44T	4	0	0	0	1	0	0	1	1	0	0	0	0	0	0	0	0	0	0	0	0	0	0	0	0	0	0	0	0	0	0	0	0	0	0	0	0	0	0	1	0	0	0	0	0	0	0	0	0
Pseudomonas entomophila L48T	13	7	0	0	1	0	0	0	1	1	0	1	0	0	0	0	0	0	0	0	0	0	0	0	0	0	0	0	0	0	0	0	0	0	0	0	0	1	0	0	0	0	0	0	1	0	0	0	0
Pseudomonas extremaustralis DSM 17835T	12	2	0	0	1	0	2	0	1	1	0	2	0	0	0	0	0	0	0	0	0	0	0	0	0	0	0	2	0	0	0	0	0	0	0	0	0	0	0	0	0	0	0	1	0	0	0	0	0
Pseudomonas extremorientalis LMG 19695T	22	11	0	0	1	0	3	1	1	2	0	1	0	0	0	0	0	1	0	0	0	0	0	0	0	0	0	0	0	0	0	0	0	0	0	0	0	0	0	0	0	0	0	0	0	0	0	0	0
Pseudomonas ficuserectae ICMP7848T	12	6	0	0	0	0	0	0	1	1	0	2	0	0	0	0	1	0	0	0	0	0	0	0	0	0	0	0	0	0	0	0	0	0	0	0	0	0	0	0	0	0	0	0	0	0	1	0	0
Pseudomonas flavescens LMG 18387T	7	0	0	0	0	1	0	1	1	0	0	1	0	0	0	1	0	0	0	0	0	1	0	0	0	0	0	0	1	0	0	0	0	0	0	0	0	0	0	0	0	0	0	0	0	0	0	0	0
Pseudomonas flexibilis ATCC 29606T	2	0	0	0	1	0	0	0	1	0	0	0	0	0	0	0	0	0	0	0	0	0	0	0	0	0	0	0	0	0	0	0	0	0	0	0	0	0	0	0	0	0	0	0	0	0	0	0	0
Pseudomonas floridensis GEV388T	12	7	0	0	0	0	0	0	1	1	0	1	0	0	0	1	0	0	0	0	0	0	0	1	0	0	0	0	0	0	0	0	0	0	0	0	0	0	0	0	0	0	0	0	0	0	0	0	0
Pseudomonas fluorescens NCTC10038T	13	4	0	0	1	0	2	1	1	1	0	2	0	0	0	0	0	1	0	0	0	0	0	0	0	0	0	0	0	0	0	0	0	0	0	0	0	0	0	0	0	0	0	0	0	0	0	0	0
Pseudomonas fluvialis ASS-1T	3	0	0	0	1	0	1	0	1	0	0	0	0	0	0	0	0	0	0	0	0	0	0	0	0	0	0	0	0	0	0	0	0	0	0	0	0	0	0	0	0	0	0	0	0	0	0	0	0
Pseudomonas formosensis JCM 18415T	3	0	0	0	1	1	0	0	1	0	0	0	0	0	0	0	0	0	0	0	0	0	0	0	0	0	0	0	0	0	0	0	0	0	0	0	0	0	0	0	0	0	0	0	0	0	0	0	0
Pseudomonas fragi NRRL B-727T	4	0	0	0	1	0	0	1	1	1	0	0	0	0	0	0	0	0	0	0	0	0	0	0	0	0	0	0	0	0	0	0	0	0	0	0	0	0	0	0	0	0	0	0	0	0	0	0	0
Pseudomonas fulva NBRC 16637T	12	8	0	0	0	0	0	0	1	1	0	1	0	0	0	1	0	0	0	0	0	0	0	0	0	0	0	0	0	0	0	0	0	0	0	0	0	0	0	0	0	0	0	0	0	0	0	0	0
Pseudomonas furukawaii KF707T	7	0	0	1	1	0	3	0	1	0	0	1	0	0	0	0	0	0	0	0	0	0	0	0	0	0	0	0	0	0	0	0	0	0	0	0	0	0	0	0	0	0	0	0	0	0	0	0	0
Pseudomonas fuscovaginae LMG 2158T	11	3	0	0	0	0	1	0	1	1	0	0	0	0	0	1	2	0	0	0	0	0	0	1	1	0	0	0	0	0	0	0	0	0	0	0	0	0	0	0	0	0	0	0	0	0	0	0	0
Pseudomonas gallaeciensis V113T	6	0	0	0	2	1	3	0	0	0	0	0	0	0	0	0	0	0	0	0	0	0	0	0	0	0	0	0	0	0	0	0	0	0	0	0	0	0	0	0	0	0	0	0	0	0	0	0	0
Pseudomonas geniculata ATCC 19374T	6	1	0	0	0	0	2	0	0	1	0	0	0	0	0	0	0	0	0	0	0	0	0	0	0	0	0	1	0	0	0	0	0	0	0	0	0	0	0	0	0	0	0	0	0	0	0	0	0
Pseudomonas gessardii DSM 1715T	15	3	0	1	0	1	2	1	1	1	0	2	0	0	0	1	1	0	0	0	0	0	0	0	0	0	0	0	0	0	0	0	0	0	0	0	0	0	0	0	0	0	0	0	0	0	1	0	0
Pseudomonas graminis DSM 11363T	4	1	0	0	0	0	0	0	1	0	0	1	0	0	0	1	0	0	0	0	0	0	0	0	0	0	0	0	0	0	0	0	0	0	0	0	0	0	0	0	0	0	0	0	0	0	0	0	0
Pseudomonas granadensis LMG 27940T	10	3	0	0	1	0	2	1	1	1	0	1	0	0	0	0	0	0	0	0	0	0	0	0	0	0	0	0	0	0	0	0	0	0	0	0	0	0	0	0	0	0	0	0	0	0	0	0	0
Pseudomonas grimontii DSM 17515T	15	2	0	0	1	0	2	2	1	1	0	2	0	0	0	3	0	1	0	0	0	0	0	0	0	0	0	0	0	0	0	0	0	0	0	0	0	0	0	0	0	0	0	0	0	0	0	0	0
Pseudomonas guangdongensis CCTCC AB 2012022T	2	0	0	0	1	0	0	0	0	0	1	0	0	0	0	0	0	0	0	0	0	0	0	0	0	0	0	0	0	0	0	0	0	0	0	0	0	0	0	0	0	0	0	0	0	0	0	0	0
Pseudomonas guariconensis LMG 27394T	6	2	0	0	0	0	1	0	1	1	0	1	0	0	0	0	0	0	0	0	0	0	0	0	0	0	0	0	0	0	0	0	0	0	0	0	0	0	0	0	0	0	0	0	0	0	0	0	0
Pseudomonas guguanensis JCM 18416T	6	1	0	0	2	0	2	0	1	0	0	0	0	0	0	0	0	0	0	0	0	0	0	0	0	0	0	0	0	0	0	0	0	0	0	0	0	0	0	0	0	0	0	0	0	0	0	0	0
Pseudomonas guineae LMG 24016T	3	0	0	0	1	0	1	0	1	0	0	0	0	0	0	0	0	0	0	0	0	0	0	0	0	0	0	0	0	0	0	0	0	0	0	0	0	0	0	0	0	0	0	0	0	0	0	0	0
Pseudomonas haemolytica DSM 108987T	15	6	0	0	1	0	3	0	1	1	0	1	0	0	0	1	0	0	0	0	1	0	0	0	0	0	0	0	0	0	0	0	0	0	0	0	0	0	0	0	0	0	0	0	0	0	0	0	0
Pseudomonas helleri DSM 29165T	6	0	0	0	1	0	1	0	1	1	0	0	0	0	0	1	0	0	0	0	0	0	0	0	0	0	0	0	0	0	0	0	0	0	0	0	0	0	0	0	0	0	0	0	1	0	0	0	0
Pseudomonas humi CCA1T	8	2	0	1	1	0	2	0	1	0	0	0	0	0	0	0	0	1	0	0	0	0	0	0	0	0	0	0	0	0	0	0	0	0	0	0	0	0	0	0	0	0	0	0	0	0	0	0	0
Pseudomonas hussainii JCM 19513T	6	0	0	0	2	0	1	1	1	1	0	0	0	0	0	0	0	0	0	0	0	0	0	0	0	0	0	0	0	0	0	0	0	0	0	0	0	0	0	0	0	0	0	0	0	0	0	0	0
Pseudomonas indica JCM 21544T	7	2	0	0	1	0	2	0	1	1	0	0	0	0	0	0	0	0	0	0	0	0	0	0	0	0	0	0	0	0	0	0	0	0	0	0	0	0	0	0	0	0	0	0	0	0	0	0	0
Pseudomonas inefficax JV551A3T	10	7	0	0	0	0	1	0	1	0	0	0	0	0	0	0	0	0	1	0	0	0	0	0	0	0	0	0	0	0	0	0	0	0	0	0	0	0	0	0	0	0	0	0	0	0	0	0	0
Pseudomonas japonica DSM 22348T	11	3	0	1	1	0	2	0	1	1	0	1	0	0	0	0	0	0	0	0	0	0	0	0	0	0	0	0	0	0	0	0	0	0	0	1	0	0	0	0	0	0	0	0	0	0	0	0	0
Pseudomonas jessenii DSM 17150T	8	2	0	0	1	0	1	0	1	1	0	2	0	0	0	0	0	0	0	0	0	0	0	0	0	0	0	0	0	0	0	0	0	0	0	0	0	0	0	0	0	0	0	0	0	0	0	0	0
Pseudomonas jinjuensis JCM 21621T	4	1	0	0	1	0	0	0	1	0	0	1	0	0	0	0	0	0	0	0	0	0	0	0	0	0	0	0	0	0	0	0	0	0	0	0	0	0	0	0	0	0	0	0	0	0	0	0	0
Pseudomonas juntendi BML3T	16	13	0	0	0	0	0	0	1	0	0	2	0	0	0	0	0	0	0	0	0	0	0	0	0	0	0	0	0	0	0	0	0	0	0	0	0	0	0	0	0	0	0	0	0	0	0	0	0
Pseudomonas kilonensis DSM 13647T	14	4	0	1	1	0	2	0	1	1	0	1	0	0	0	0	1	0	0	0	0	0	0	0	0	0	0	0	0	0	0	0	0	0	0	0	0	0	0	0	0	0	0	0	0	0	0	0	0
Pseudomonas knackmussii B13T	6	0	0	0	2	0	2	0	1	0	0	0	0	0	0	0	0	0	0	0	0	0	0	0	0	1	0	0	0	0	0	0	0	0	0	0	0	0	0	0	0	0	0	0	0	0	0	0	0
Pseudomonas koreensis CCUG 51519T	11	5	0	0	1	0	2	0	1	1	0	1	0	0	0	0	0	0	0	0	0	0	0	0	0	0	0	0	0	0	0	0	0	0	0	0	0	0	0	0	0	0	0	0	0	0	0	0	0
Pseudomonas kunmingensis DSM 25974T	7	0	0	0	2	1	1	1	1	0	0	0	0	0	0	1	0	0	0	0	0	0	0	0	0	0	0	0	0	0	0	0	0	0	0	0	0	0	0	0	0	0	0	0	0	0	0	0	0
Pseudomonas kuykendallii NRRL B-59562T	5	0	0	0	1	0	0	0	1	1	0	0	0	0	0	1	0	0	0	0	0	0	0	0	0	0	0	0	1	0	0	0	0	0	0	0	0	0	0	0	0	0	0	0	0	0	0	0	0
Pseudomonas lactis DSM 29167T	13	4	0	0	1	0	2	1	1	1	0	2	0	0	0	0	0	0	0	0	1	0	0	0	0	0	0	0	0	0	0	0	0	0	0	0	0	0	0	0	0	0	0	0	0	0	0	0	0
Pseudomonas laurentiana JCM 32154T	2	0	0	0	1	0	1	0	0	0	0	0	0	0	0	0	0	0	0	0	0	0	0	0	0	0	0	0	0	0	0	0	0	0	0	0	0	0	0	0	0	0	0	0	0	0	0	0	0
Pseudomonas laurylsulfatiphila AP3 16T	6	2	0	0	1	0	1	0	1	1	0	0	0	0	0	0	0	0	0	0	0	0	0	0	0	0	0	0	0	0	0	0	0	0	0	0	0	0	0	0	0	0	0	0	0	0	0	0	0
Pseudomonas laurylsulfativorans AP3 22T	6	2	0	0	1	0	1	0	1	1	0	0	0	0	0	0	0	0	0	0	0	0	0	0	0	0	0	0	0	0	0	0	0	0	0	0	0	0	0	0	0	0	0	0	0	0	0	0	0
Pseudomonas leptonychotis CCM 8849T	8	1	0	0	2	0	2	0	1	1	1	0	0	0	0	0	0	0	0	0	0	0	0	0	0	0	0	0	0	0	0	0	0	0	0	0	0	0	0	0	0	0	0	0	0	0	0	0	0
Pseudomonas libanensis DSM 17149T	13	3	0	0	1	0	2	0	0	1	0	1	0	0	0	2	1	0	1	0	0	0	0	0	0	0	0	0	0	0	0	0	0	0	0	0	0	0	0	0	0	0	0	0	0	0	0	0	0
Pseudomonas lini CCUG 51522T	14	4	0	1	1	1	2	0	1	1	0	1	0	0	0	0	0	0	1	0	0	0	0	0	0	0	0	0	0	0	0	0	0	0	0	0	0	0	0	0	0	0	0	0	0	0	0	0	0
Pseudomonas linyingensis LMG 25967T	7	0	0	0	2	1	2	1	0	0	0	1	0	0	0	0	0	0	0	0	0	0	0	0	0	0	0	0	0	0	0	0	0	0	0	0	0	0	0	0	0	0	0	0	0	0	0	0	0
Pseudomonas litoralis 2SM5T	4	0	0	0	2	1	0	0	1	0	0	0	0	0	0	0	0	0	0	0	0	0	0	0	0	0	0	0	0	0	0	0	0	0	0	0	0	0	0	0	0	0	0	0	0	0	0	0	0
Pseudomonas lundensis DSM 6252T	6	2	0	0	1	0	1	0	1	1	0	0	0	0	0	0	0	0	0	0	0	0	0	0	0	0	0	0	0	0	0	0	0	0	0	0	0	0	0	0	0	0	0	0	0	0	0	0	0
Pseudomonas lurida LMG 21995T	12	3	0	0	1	1	3	0	1	1	0	1	0	0	0	0	0	1	0	0	0	0	0	0	0	0	0	0	0	0	0	0	0	0	0	0	0	0	0	0	0	0	0	0	0	0	0	0	0
Pseudomonas lutea LMG 21974T	6	0	0	0	1	0	0	1	1	0	0	0	0	0	0	1	1	0	1	0	0	0	0	0	0	0	0	0	0	0	0	0	0	0	0	0	0	0	0	0	0	0	0	0	0	0	0	0	0
Pseudomonas luteola NBRC 103146T	6	0	0	0	1	0	0	1	1	0	0	0	0	0	0	1	1	0	1	0	0	0	0	0	0	0	0	0	0	0	0	0	0	0	0	0	0	0	0	0	0	0	0	0	0	0	0	0	0
Pseudomonas mandelii LMG 21607T	10	2	0	1	1	0	2	1	1	1	0	1	0	0	0	0	0	0	0	0	0	0	0	0	0	0	0	0	0	0	0	0	0	0	0	0	0	0	0	0	0	0	0	0	0	0	0	0	0
Pseudomonas marginalis pv. marginalis ICMP 3553T	13	5	0	0	1	0	3	0	1	1	0	1	0	0	0	1	0	0	0	0	0	0	0	0	0	0	0	0	0	0	0	0	0	0	0	0	0	0	0	0	0	0	0	0	0	0	0	0	0
Pseudomonas marincola JCM 14761T	8	0	0	0	2	0	3	0	1	1	0	0	0	0	0	0	0	0	0	0	0	0	0	0	0	0	0	0	0	0	0	0	0	0	0	0	0	0	0	0	0	0	0	0	0	0	0	0	0
Pseudomonas mediterranea DSM 16733T	10	2	0	0	1	0	1	1	1	1	0	1	0	0	0	0	0	0	0	0	0	0	0	0	0	0	0	0	0	0	0	0	0	0	0	0	0	0	0	0	0	1	0	0	0	0	0	1	0
Pseudomonas mendocina NCTC10897T	6	1	0	0	2	0	1	0	1	0	1	0	0	0	0	0	0	0	0	0	0	0	0	0	0	0	0	0	0	0	0	0	0	0	0	0	0	0	0	0	0	0	0	0	0	0	0	0	0
Pseudomonas migulae NBRC 103157T	10	3	0	0	1	0	1	0	1	1	0	2	0	0	0	0	0	0	0	0	0	0	0	0	0	0	0	0	0	0	0	0	0	0	0	0	0	0	0	0	0	0	0	0	0	0	0	0	0
Pseudomonas mohnii DSM 18327T	8	0	0	0	2	0	1	1	1	1	0	2	0	0	0	0	0	0	0	0	0	0	0	0	0	0	0	0	0	0	0	0	0	0	0	0	0	0	0	0	0	0	0	0	0	0	0	0	0
Pseudomonas monteilii NBRC 103158T	9	3	0	0	0	0	2	1	1	1	0	0	0	0	0	0	0	0	0	0	0	0	0	0	0	0	0	0	0	0	0	0	0	0	0	0	0	0	0	0	0	0	0	0	0	0	1	0	0
Pseudomonas moorei CCUG 53114T	9	0	0	0	2	0	1	1	1	1	0	2	0	0	0	0	0	0	0	0	0	0	0	0	0	0	0	0	0	0	0	0	0	0	0	0	0	1	0	0	0	0	0	0	0	0	0	0	0
Pseudomonas mosselii DSM 17497T	13	7	0	0	0	0	1	0	1	0	0	1	0	0	0	0	0	0	0	0	0	0	0	0	0	0	0	0	0	0	0	0	0	0	0	0	0	0	0	0	0	0	0	0	0	0	1	0	0
Pseudomonas mucidolens NCTC8068T	10	2	0	0	0	0	3	0	1	1	0	1	0	0	0	0	1	0	0	0	0	0	0	0	0	0	0	0	0	0	0	0	0	0	0	0	0	0	0	0	0	0	0	0	0	0	0	0	0
Pseudomonas nitritireducens WZBFD3-5A2T	5	1	0	0	1	0	2	0	1	0	0	0	0	0	0	0	0	0	0	0	0	0	0	0	0	0	0	0	0	0	0	0	0	0	0	0	0	0	0	0	0	0	0	0	0	0	0	0	0
Pseudomonas nitroreducens NBRC 12694T	5	1	0	0	1	0	2	0	1	0	0	0	0	0	0	0	0	0	0	0	0	0	0	0	0	0	0	0	0	0	0	0	0	0	0	0	0	0	0	0	0	0	0	0	0	0	0	0	0
Pseudomonas oceani DSM 100277T	5	0	0	0	2	1	2	0	0	0	0	0	0	0	0	0	0	0	0	0	0	0	0	0	0	0	0	0	0	0	0	0	0	0	0	0	0	0	0	0	0	0	0	0	0	0	0	0	0
Pseudomonas oleovorans subsp. oleovorans DSM 1045T	4	0	0	0	2	0	1	0	1	0	0	0	0	0	0	0	0	0	0	0	0	0	0	0	0	0	0	0	0	0	0	0	0	0	0	0	0	0	0	0	0	0	0	0	0	0	0	0	0
Pseudomonas orientalis DSM 17489T	12	4	0	0	1	0	2	1	1	1	0	1	0	0	0	0	0	0	0	0	0	0	0	0	0	0	0	0	0	0	1	0	0	0	0	0	0	0	0	0	0	0	0	0	0	0	0	0	0
Pseudomonas oryzihabitans NBRC 102199T	6	1	0	0	0	0	0	1	1	1	0	1	0	0	0	1	0	0	0	0	0	0	0	0	0	0	0	0	0	0	0	0	0	0	0	0	0	0	0	0	0	0	0	0	0	0	0	0	0
Pseudomonas otitidis DSM 17224T	12	2	0	1	0	0	5	0	1	1	0	0	0	0	0	0	0	0	0	0	0	0	0	0	0	0	0	0	0	0	0	0	0	0	0	1	0	0	0	0	0	0	0	0	0	0	0	0	0
Pseudomonas pachastrellae JCM 12285T	4	0	0	0	2	1	1	0	0	0	0	0	0	0	0	0	0	0	0	0	0	0	0	0	0	0	0	0	0	0	0	0	0	0	0	0	0	0	0	0	0	0	0	0	0	0	0	0	0
Pseudomonas palleroniana LMG 23076T	20	11	0	0	1	0	3	1	1	1	0	1	0	0	0	0	0	1	0	0	0	0	0	0	0	0	0	0	0	0	0	0	0	0	0	0	0	0	0	0	0	0	0	0	0	0	0	0	0
Pseudomonas panacis DSM 18529T	12	4	0	1	1	0	2	0	1	1	0	1	0	0	0	0	0	1	0	0	0	0	0	0	0	0	0	0	0	0	0	0	0	0	0	0	0	0	0	0	0	0	0	0	0	0	0	0	0
Pseudomonas panipatensis CCM 7469T	3	0	0	0	0	0	1	0	0	0	0	0	0	0	0	0	0	0	0	0	0	0	0	0	0	0	0	1	1	0	0	0	0	0	0	0	0	0	0	0	0	0	0	0	0	0	0	0	0
Pseudomonas parafulva NBRC 16636T	7	3	0	0	0	0	0	1	1	1	0	0	0	0	0	1	0	0	0	0	0	0	0	0	0	0	0	0	0	0	0	0	0	0	0	0	0	0	0	0	0	0	0	0	0	0	0	0	0
Pseudomonas paralactis DSM 29164T	13	4	0	0	1	0	2	1	1	1	0	1	0	0	0	0	1	0	0	0	0	0	0	0	0	0	0	0	0	0	0	0	0	0	0	0	0	0	0	0	0	0	0	0	0	0	0	0	0
Pseudomonas pelagia CL-AP6T	5	0	0	0	2	1	1	0	1	0	0	0	0	0	0	0	0	0	0	0	0	0	0	0	0	0	0	0	0	0	0	0	0	0	0	0	0	0	0	0	0	0	0	0	0	0	0	0	0
Pseudomonas peli DSM 17833T	6	0	0	0	1	0	3	0	1	1	0	0	0	0	0	0	0	0	0	0	0	0	0	0	0	0	0	0	0	0	0	0	0	0	0	0	0	0	0	0	0	0	0	0	0	0	0	0	0
Pseudomonas plecoglossicida NBRC 103162T	7	3	0	0	0	0	2	0	1	0	0	1	0	0	0	0	0	0	0	0	0	0	0	0	0	0	0	0	0	0	0	0	0	0	0	0	0	0	0	0	0	0	0	0	0	0	0	0	0
Pseudomonas poae DSM 14936T	11	5	0	0	1	0	2	0	1	1	0	1	0	0	0	0	0	0	0	0	0	0	0	0	0	0	0	0	0	0	0	0	0	0	0	0	0	0	0	0	0	0	0	0	0	0	0	0	0
Pseudomonas pohangensis DSM 17875T	4	0	0	0	1	0	1	0	1	0	0	0	0	0	0	0	0	0	0	0	0	0	0	0	0	0	0	1	0	0	0	0	0	0	0	0	0	0	0	0	0	0	0	0	0	0	0	0	0
Pseudomonas profundi M5T	4	0	0	0	1	1	0	0	1	0	0	0	0	0	0	1	0	0	0	0	0	0	0	0	0	0	0	0	0	0	0	0	0	0	0	0	0	0	0	0	0	0	0	0	0	0	0	0	0
Pseudomonas prosekii LMG 26867T	10	2	0	0	1	0	2	0	1	1	0	1	0	0	0	1	1	0	0	0	0	0	0	0	0	0	0	0	0	0	0	0	0	0	0	0	0	0	0	0	0	0	0	0	0	0	0	0	0
Pseudomonas protegens CHA0T	14	5	1	0	1	0	2	0	1	1	0	0	0	0	0	0	0	0	0	0	0	0	0	0	0	0	0	0	0	0	0	0	0	0	0	0	0	1	0	0	0	0	0	0	0	0	0	0	0
Pseudomonas proteolytica DSM 15321T	12	2	0	0	1	0	2	1	1	1	0	3	0	0	0	1	0	0	0	0	0	0	0	0	0	0	0	0	0	0	0	0	0	0	0	0	0	0	0	0	0	0	0	0	0	0	0	0	0
Pseudomonas psychrophila CCUG 53877T	5	0	0	0	1	0	1	1	1	1	0	0	0	0	0	0	0	0	0	0	0	0	0	0	0	0	0	0	0	0	0	0	0	0	0	0	0	0	0	0	0	0	0	0	0	0	0	0	0
Pseudomonas psychrotolerans DSM 15758T	7	1	0	0	0	0	0	1	1	1	0	1	0	0	0	1	0	0	0	0	0	0	0	0	0	0	0	0	0	0	0	0	0	0	0	0	0	0	0	0	1	0	0	0	0	0	0	0	0
Pseudomonas punonensis CECT 8089T	3	0	0	0	0	0	0	0	1	0	1	0	0	0	0	0	0	0	0	0	0	0	0	0	0	0	0	0	0	0	0	0	0	0	0	0	0	0	0	0	0	0	0	0	0	0	0	0	0
Pseudomonas putida NBRC 14164T	5	2	0	0	0	0	2	0	1	0	0	0	0	0	0	0	0	0	0	0	0	0	0	0	0	0	0	0	0	0	0	0	0	0	0	0	0	0	0	0	0	0	0	0	0	0	0	0	0
Pseudomonas reidholzensis CCOS 865T	9	5	0	0	0	0	0	0	1	1	0	0	0	0	0	1	0	0	0	0	0	0	0	0	0	0	0	0	0	0	0	0	0	0	0	0	0	0	0	0	0	0	0	0	0	0	0	0	0
Pseudomonas reinekei MT1T	8	3	0	0	1	0	1	0	1	1	0	1	0	0	0	0	0	0	0	0	0	0	0	0	0	0	0	0	0	0	0	0	0	0	0	0	0	0	0	0	0	0	0	0	0	0	0	0	0
Pseudomonas resinovorans DSM 21078T	7	2	0	0	0	0	3	0	1	0	0	1	0	0	0	0	0	0	0	0	0	0	0	0	0	0	0	0	0	0	0	0	0	0	0	0	0	0	0	0	0	0	0	0	0	0	0	0	0
Pseudomonas rhizoryzae RY24T	9	3	0	0	1	0	0	1	1	1	0	1	0	0	0	1	0	0	0	0	0	0	0	0	0	0	0	0	0	0	0	0	0	0	0	0	0	0	0	0	0	0	0	0	0	0	0	0	0
Pseudomonas rhizosphaerae DSM 16299T	5	1	0	0	0	0	0	0	1	0	0	1	0	0	0	1	1	0	0	0	0	0	0	0	0	0	0	0	0	0	0	0	0	0	0	0	0	0	0	0	0	0	0	0	0	0	0	0	0
Pseudomonas rhodesiae DSM 14020T	9	2	0	0	1	0	2	1	1	1	0	1	0	0	0	0	0	0	0	0	0	0	0	0	0	0	0	0	0	0	0	0	0	0	0	0	0	0	0	0	0	0	0	0	0	0	0	0	0
Pseudomonas sabulinigri JCM 14963T	6	1	0	0	2	1	1	0	0	1	0	0	0	0	0	0	0	0	0	0	0	0	0	0	0	0	0	0	0	0	0	0	0	0	0	0	0	0	0	0	0	0	0	0	0	0	0	0	0
Pseudomonas sagittaria JCM 18195T	5	0	0	0	1	1	1	1	0	0	0	1	0	0	0	0	0	0	0	0	0	0	0	0	0	0	0	0	0	0	0	0	0	0	0	0	0	0	0	0	0	0	0	0	0	0	0	0	0
Pseudomonas salegens CECT 8338T	5	0	0	0	1	1	0	0	0	1	1	0	0	0	0	0	0	0	0	0	0	0	0	0	0	1	0	0	0	0	0	0	0	0	0	0	0	0	0	0	0	0	0	0	0	0	0	0	0
Pseudomonas salina XCD-X85T	3	0	0	0	1	1	1	0	0	0	0	0	0	0	0	0	0	0	0	0	0	0	0	0	0	0	0	0	0	0	0	0	0	0	0	0	0	0	0	0	0	0	0	0	0	0	0	0	0
Pseudomonas salomonii ICMP 14252T	17	9	0	0	1	0	2	1	1	1	0	1	0	0	0	0	0	1	0	0	0	0	0	0	0	0	0	0	0	0	0	0	0	0	0	0	0	0	0	0	0	0	0	0	0	0	0	0	0
Pseudomonas saponiphila DSM 9751T	14	4	0	0	1	0	3	0	1	1	0	0	0	0	0	0	0	0	0	0	0	0	0	0	0	0	0	0	0	0	0	0	0	0	0	0	0	0	0	0	0	0	0	0	0	1	1	0	0
Pseudomonas savastanoi pv. savastanoi ICMP4352T	11	4	0	0	0	0	0	1	1	1	0	2	0	0	0	0	1	0	0	0	0	0	0	0	0	0	0	0	0	0	0	0	0	0	0	0	0	0	0	0	0	0	0	0	0	0	1	0	0
Pseudomonas saxonica DSM 108989T	4	2	0	0	0	0	0	0	1	1	0	0	0	0	0	0	0	0	0	0	0	0	0	0	0	0	0	0	0	0	0	0	0	0	0	0	0	0	0	0	0	0	0	0	0	0	0	0	0
Pseudomonas segetis CIP 108523T	5	1	0	0	1	0	2	0	1	0	0	0	0	0	0	0	0	0	0	0	0	0	0	0	0	0	0	0	0	0	0	0	0	0	0	0	0	0	0	0	0	0	0	0	0	0	0	0	0
Pseudomonas seleniipraecipitans LMG 25475T	3	0	0	0	0	0	0	0	1	0	1	0	0	0	0	1	0	0	0	0	0	0	0	0	0	0	0	0	0	0	0	0	0	0	0	0	0	0	0	0	0	0	0	0	0	0	0	0	0
Pseudomonas sichuanensis WCHPs060039T	9	4	0	0	0	0	2	0	1	1	0	1	0	0	0	0	0	0	0	0	0	0	0	0	0	0	0	0	0	0	0	0	0	0	0	0	0	0	0	0	0	0	0	0	0	0	0	0	0
Pseudomonas silesiensis A3T	10	2	0	0	2	0	1	1	1	1	0	1	0	0	0	0	0	0	0	0	0	0	0	0	0	0	0	0	0	0	0	0	0	0	0	0	0	0	0	0	0	0	0	0	0	0	0	0	0
Pseudomonas simiae CCUG 50988T	11	3	0	0	1	0	3	0	1	1	0	1	0	0	0	1	0	0	0	0	0	0	0	0	0	0	0	0	0	0	0	0	0	0	0	0	0	0	0	0	0	0	0	0	0	0	0	0	0
Pseudomonas soli LMG 27941T	15	10	0	0	0	0	1	0	1	0	0	1	0	0	0	0	0	0	0	0	0	0	0	0	0	0	0	0	0	0	0	0	0	0	0	0	0	0	0	0	0	0	0	0	0	0	0	0	0
Pseudomonas straminea JCM 2783T	4	1	0	0	0	0	0	0	1	0	1	0	0	0	0	0	0	0	0	0	0	0	0	0	0	0	0	0	0	0	0	0	0	0	0	0	0	0	0	0	0	0	0	0	0	0	0	0	0
Pseudomonas stutzeri CGMCC 1.1803T	6	0	0	0	2	0	0	1	1	0	0	0	0	0	1	1	0	0	0	0	0	0	0	0	0	0	0	0	0	0	0	0	0	0	0	0	0	0	0	0	0	0	0	0	0	0	0	0	0
Pseudomonas synxantha NCTC10696T	13	3	0	0	1	0	2	0	0	1	0	2	0	0	0	1	0	1	0	0	0	0	0	0	0	0	0	0	0	0	1	0	0	0	0	0	0	0	0	0	0	0	0	0	0	0	0	0	0
Pseudomonas syringae DSM 10604 T	15	7	0	0	0	0	0	0	1	1	0	2	0	0	0	0	0	0	0	0	0	0	0	1	0	0	0	0	0	0	0	0	0	0	0	1	0	0	1	0	0	0	1	0	0	0	0	0	0
Pseudomonas syringae pv. helianthi ICMP4531T	18	11	0	0	0	0	1	0	1	1	0	1	0	0	0	0	1	0	0	0	0	0	0	1	0	0	0	0	0	0	0	0	0	0	0	0	0	0	0	0	0	0	0	0	0	1	0	0	0
Pseudomonas syringae pv. syringae ICMP3023T	20	12	0	0	0	0	0	0	1	1	0	2	0	0	0	0	0	0	0	0	0	0	0	1	0	0	0	0	0	0	0	0	0	0	0	1	0	0	1	0	0	0	1	0	0	0	0	0	0
Pseudomonas syringae pv. tomato DC3000T	9	3	0	0	0	0	0	0	1	1	0	1	0	0	0	0	1	0	0	0	0	0	0	0	0	0	0	0	0	0	0	0	0	0	0	2	0	0	0	0	0	0	0	0	0	0	0	0	0
Pseudomonas taeanensis MS-3T	8	0	0	0	1	0	2	1	1	1	0	1	0	0	0	0	0	0	0	0	0	0	1	0	0	0	0	0	0	0	0	0	0	0	0	0	0	0	0	0	0	0	0	0	0	0	0	0	0
Pseudomonas taetrolens NCTC10697T	7	1	0	0	1	0	1	1	1	1	0	0	0	0	0	0	0	0	0	0	0	0	0	0	0	0	0	0	0	0	0	0	0	0	0	0	0	1	0	0	0	0	0	0	0	0	0	0	0
Pseudomonas taiwanensis DSM 21245T	9	4	0	0	0	0	1	0	1	1	0	1	0	0	0	0	0	0	0	0	0	0	0	0	0	0	0	0	0	0	0	0	0	0	0	0	0	0	0	0	0	0	0	0	0	0	0	0	0
Pseudomonas thermotolerans DSM 14292T	2	0	0	0	1	0	0	0	1	0	0	0	0	0	0	0	0	0	0	0	0	0	0	0	0	0	0	0	0	0	0	0	0	0	0	0	0	0	0	0	0	0	0	0	0	0	0	0	0
Pseudomonas thivervalensis DSM 13194T	14	4	0	1	1	0	3	0	1	1	0	1	0	0	0	0	0	0	0	0	0	0	0	0	0	0	0	0	0	0	0	0	0	0	0	0	0	0	0	0	0	0	0	0	0	0	0	0	0
Pseudomonas tolaasii NCPPB 2192T	14	5	0	0	1	0	3	1	1	1	0	1	0	0	0	0	0	1	0	0	0	0	0	0	0	0	0	0	0	0	0	0	0	0	0	0	0	0	0	0	0	0	0	0	0	0	0	0	0
Pseudomonas toyotomiensis DSM 26169T	7	1	0	0	1	0	3	0	1	0	1	0	0	0	0	0	0	0	0	0	0	0	0	0	0	0	0	0	0	0	0	0	0	0	0	0	0	0	0	0	0	0	0	0	0	0	0	0	0
Pseudomonas tremae ICMP9151T	15	6	0	0	0	1	0	1	0	1	0	3	0	0	0	0	1	0	0	0	0	0	0	0	0	0	0	0	0	0	0	0	0	0	0	0	0	1	0	0	0	0	0	0	0	0	1	0	0
Pseudomonas trivialis DSM 14937T	10	5	0	0	0	0	1	0	1	1	0	1	0	0	0	1	0	0	0	0	0	0	0	0	0	0	0	0	0	0	0	0	0	0	0	0	0	0	0	0	0	0	0	0	0	0	0	0	0
Pseudomonas umsongensis DSM 16611T	12	3	0	0	2	0	2	0	1	1	0	1	0	0	0	0	0	0	0	0	0	0	0	0	0	0	0	0	0	0	0	0	0	0	0	0	0	1	0	0	0	0	0	0	0	0	0	0	0
Pseudomonas vancouverensis CCUG 49675T	6	2	0	0	1	0	1	0	1	1	0	0	0	0	0	0	0	0	0	0	0	0	0	0	0	0	0	0	0	0	0	0	0	0	0	0	0	0	0	0	0	0	0	0	0	0	0	0	0
Pseudomonas veronii DSM 11331T	11	3	0	0	1	0	2	0	1	1	0	2	0	0	0	0	0	0	0	0	0	0	0	0	0	1	0	0	0	0	0	0	0	0	0	0	0	0	0	0	0	0	0	0	0	0	0	0	0
Pseudomonas versuta L10.10T	5	1	0	0	1	0	1	0	1	1	0	0	0	0	0	0	0	0	0	0	0	0	0	0	0	0	0	0	0	0	0	0	0	0	0	0	0	0	0	0	0	0	0	0	0	0	0	0	0
Pseudomonas viridiflava ICMP 2848T	12	6	0	0	0	0	0	0	1	1	0	2	0	0	0	1	0	0	0	0	0	0	0	1	0	0	0	0	0	0	0	0	0	0	0	0	0	0	0	0	0	0	0	0	0	0	0	0	0
Pseudomonas vranovensis DSM 16006T	6	0	0	0	1	0	1	0	1	1	0	0	0	0	0	0	0	1	0	0	0	0	0	0	0	0	0	0	0	0	0	0	0	0	0	0	0	1	0	0	0	0	0	0	0	0	0	0	0
Pseudomonas wadenswilerensis CCOS 864T	12	4	0	0	1	0	0	0	1	1	0	2	0	0	0	0	0	0	0	0	0	0	0	0	0	1	0	0	0	0	0	0	0	0	0	0	0	0	0	0	0	0	0	0	0	0	0	0	0
Pseudomonas weihenstephanensis DSM 29166T	7	2	0	0	1	0	1	0	1	1	0	0	0	0	0	1	0	0	0	0	0	0	0	0	0	0	0	0	0	0	0	0	0	0	0	0	0	0	0	0	0	0	0	0	0	0	0	0	0
Pseudomonas xanthomarina DSM 18231T	6	0	0	0	1	1	0	1	1	1	0	0	0	0	0	1	0	0	0	0	0	0	0	0	0	0	0	0	0	0	0	0	0	0	0	0	0	0	0	0	0	0	0	0	0	0	0	0	0
Pseudomonas xinjiangensis NRRL B-51270T	4	0	0	0	1	1	0	0	1	0	0	0	0	0	0	1	0	0	0	0	0	0	0	0	0	0	0	0	0	0	0	0	0	0	0	0	0	0	0	0	0	0	0	0	0	0	0	0	0
Pseudomonas yamanorum LMG 27247T	12	3	0	0	1	0	3	0	1	1	0	1	0	0	0	0	0	0	0	0	0	0	0	0	0	0	0	0	0	0	1	0	0	0	0	0	0	0	0	0	0	0	0	0	0	0	0	0	0
Pseudomonas zeshuii KACC 15471T	7	0	0	0	1	1	0	1	1	0	0	0	0	0	0	1	1	0	1	0	0	0	0	0	0	0	0	0	0	0	0	0	0	0	0	0	0	0	0	0	0	0	0	0	0	0	0	0	0
Pseudomonas zhaodongensis NEAU-ST5-21T	6	0	0	0	1	1	0	0	1	1	0	0	0	0	0	1	0	0	0	0	0	1	0	0	0	0	0	0	0	0	0	0	0	0	0	0	0	0	0	0	0	0	0	0	0	0	0	0	0
[truncated: 24 more columns]

## Sheet: Table S3
Table S3: Proteins conforming the CENTRALlipid_DB used in EvoMining with their aminoacid sequenced and EggNOG-Mapper annotations. Microreact links of the trees for each of the proteins are included.
Number in Central-DB	Name in CENTRALlipid_DB	Sequence name	AA Sequence	Microreact link	Predicted function of the protein
1	acyl-CoADehydrogenase	>lipid|1|acyl-CoADehydrogenase_1|aeruginosa	MPEYNAPLRDMRFLLNDVFDAPALWQRLPRLAERIDADTADAILEEAAKVTGGLLAPLNRSGDEEGAQWQDGAVRTPAGFREAYATYAEGGWVGLTGNPAHGGMGMPKMLAVQFEEMMYAANASFSLYSTLSAGACLALDAHGSEELKNRYLPNMYAGTWAGSMCLTEPHAGTDLGIIRTKAEPQADGSYRISGTKIFITGGEQDLTENIIHLVLAKLPDAPAGSRGISLFLVPKFLVGDDGALGARNAVHCGSIEHKMGIKASATCVMNFDGASGWLVGEVNKGLAAMFTMMNYERLSIGIQGIGCAEMSYQSAVAYARERLQSRAPTGPVARDKAADPIIVHPDVRRMLLTMKALTEGGRAFSTYVGQQLDLAKYAEDQEERSQAEALVALLTPVAK…	https://microreact.org/project/a6j19Z7rVWLQbNkgJjAAkv	acyl-CoA dehydrogenase
2	PhaCNTerminus	>lipid|2|PhaCNTerminus_1|aeruginosa	MREKQESGSVPVPAEFMSAQSAIVGLRGKDLLTTVRSLAVHGLRQPLHSARHLVAFGGQLGKVLLGDTLHQPNPQDARFQDPSWRLNPFYRRTLQAYLAWQKQLLAWIDESNLDCDDRARARFLVALLSDAVAPSNSLINPLAVKELFNTGGISLLNGVRHLLEDLVHNGGMPSQVNKTAFEIGRNLATTQGAVVFRNEVLELIQYKPLGERQYAKPLLIVPPQINKYYIFDLSPEKSFVQYALKNNLQVFVISWRNPDAQHREWGLSTYVEALDQAIEVSREITGSRSVNLAGACAGGLTVAALLGHLQVRRQLRKVSSVTYLVSLLDSQMESPAMLFADEQTLESSKRRSYQHGVLDGRDMAKVFAWMRPNDLIWNYWVNNYLLGRQPPAFDILYWN…	https://microreact.org/project/jeB8iymmVuqjocTnitFxvL	Poly-beta-hydroxybutyrate polymerase (PhaC) N-terminus
3	Thiolase	>lipid|3|Thiolase_1|aeruginosa	MQDVVIVAATRTAVGSFQGSLAGIPAPELGAAVIRRLLEQTGLDAGQVDEVILGQVLTAGSGQNPARQAAIKAGLPVGVPAMTLNKVCGSGLKALHLGAQAIRCGDAEVIVAGGQENMSLAPYVMPGARTGLRMGHAKLVDSMIEDGLWDAFNDYHMGITAENLAEKYGLTREEQDAFAAASQQKAIAAIEGGRFRDEITPIQVPQRKGEPLSFDTDEQPRAGTTVEALAKLKPAFRKDGSVTAGNASSLNDGAAAVLLMSAAKAKALGLPVLARIASYASAGVDPAIMGIGPVSATRRALDKAGWSLEQLDLIEANEAFAAQSLAVGRELGWDAARVNVNGGAIALGHPIGASGCRVLVTLLHEMIRRDAKKGLATLCIGGGQGVALTLARD	https://microreact.org/project/jAXhaH5kiCKCeNfrYiwNVU	Belongs to the thiolase family
4	ThiolaseNTerminalDomain	>lipid|4|ThiolaseNTerminalDomain_1|aeruginosa	MSREVFICDAVRTPIGRFGGSLSAVRADDLAAVPLKALVERNPGVDWSALDEVFLGCANQAGEDNRNVARMALLLAGLPESVPGVTLNRLCASGMDAIGTAFRAIACGEMELAIAGGVESMSRAPYVMGKADSAFGRGQKIEDTTIGWRFVNPLMKEQYGIDPMPQTADNVADDYRVSRADQDAFALRSQQRAGRAQEAGFFAEEIVPVTIRGRKGDTLVEHDEHPRPDTTLEALARLKPVNGPERTVTAGNASGVNDGAAALVLASAEAVEKHGLTPRARVLGMASAGVAPRIMGIGPVPAVRKLLRRLDLAIDAFDVIELNEAFASQGLACLRELGVADDSEKVNPNGGAIALGHPLGMSGARLVLTALHQLEKSGGRRGLATMCVGVGQGLALAIE…	https://microreact.org/project/29fHRUP6h5enzX2ruK5eTC	Thiolase, N-terminal domain
5	OMPP1	>lipid|5|OMPP1_1|aeruginosa	MKTIWFKTSLALTISAVSTYTLANGIAINEQSASGAGTAYAGRASSALDASTIYGNPAGLSKLKRTEVSGGLAIVKAKDDISQAHSTAQGSNKGDSVPLAAVPFGYFSTPINEDFTFGLGIYVPYGIINDYENGFMGSSHGSYSKVQVITVQPTIAWKINDKVSVGFGPTFNRIDGQLKNTLATNGLLGSNGDTKINIKGDDTAIGYNVGVMVDLTDDTTWGLTYHSKVKYHLGGNTEVKNAPGALGLNGKYDAKLDITLPESVDTSITHKFDDKWTGYLGAVWTRWSRLEKIEVRNSGVPALGQALGFNTIGEDLNWRDTWSFSVGTSYQATPEWVLRTGFAYEPSPTSNEDRNVRIPVGDRKVFTVGAGWSPNQDLTVDVAYAYLWETTAGVNQEGS…	https://microreact.org/project/rR9Dqzg7uFbKsyLsHakG9M	Outer membrane protein transport protein (OMPP1/FadL/TodX)
6	syntheAcetoacetylCoA	>lipid|6|syntheAcetoacetylCoA_1|aeruginosa	MSDIVIVAGARTPMGGFQGSLAGVSAVDLGAVVIREAVQRAGIAAEDVQEVIMGCVLPAGLKQGPARQAALAAGLPAATGCTTINKLCGSGMKAVMLAHDLLKAGTNQVMVAGGMESMSNAPYVLEKARSGLRMGHGEIKDHMFLDGLEDARTGRLMGSFAQETADKYGVTREEMDAYAIESLKRAQAAIADGSLAAEIVPVTVTSRKGESVVKDDEQPLTANLEKIPSLRPAFRKDGTITAANASSISDGASALVLMTAEEAQRRGLKPLARIVGHATQSQDPSEFTLAPIGAMTNLFARTGWSKDDVDLFEINEAFAMVTMLAMREHGLDHAKVNVYGGACAQGHPVGSTGSRIILTLINALRQKGGKRGVASLCIGGGEATAVALELL	https://microreact.org/project/3S5zZe3NbMoGwHXHfZDbVF	Catalyzes the synthesis of acetoacetyl coenzyme A from two molecules of acetyl coenzyme A. It can also act as a thiolase, catalyzing the reverse reaction and generating two-carbon units from the four-carbon product of fatty acid oxidation
7	AccCHomodimer	>lipid|7|AccCHomodimer_1|aeruginosa	MLEKVLIANRGEIALRILRACKELGIKTVAVHSTADRELMHLSLADESVCIGPAPATQSYLQIPAIIAAAEVTGATAIHPGYGFLAENADFAEQIERSGFTFVGPTAEVIRLMGDKVSAKDAMKRAGVPTVPGSDGPLPEDEETALAIAREVGYPVIIKAAGGGGGRGMRVVYDESELIKSAKLTRTEAGAAFGNPMVYLEKFLTNPRHVEVQVLSDGQGNAIHLGDRDCSLQRRHQKVIEEAPAPGIDEKARQEVFARCVQACIEIGYRGAGTFEFLYENGRFYFIEMNTRVQVEHPVSEMVTGVDIVKEMLRIASGEKLSIRQEDVVIRGHALECRINAEDPKTFMPSPGKVKHFHAPGGNGVRVDSHLYSGYSVPPNYDSLVGKVITYGADRDEAL…	https://microreact.org/project/4CcJmrcRzfTU1NneKYprgd	An AccC homodimer forms the biotin carboxylase subunit of the acetyl CoA carboxylase, an enzyme that catalyzes the formation of malonyl-CoA, which in turn controls the rate of fatty acid metabolism
8	acyl-CoADehydrogenaseNterminal	>lipid|8|acyl-CoADehydrogenaseNterminal_1|aeruginosa	MPDYKAPLRDIRFVRDELLGYEAHYQSLPGAEDATPDMVNAILEEGAKFCEQVIAPLNRVGDLEGCTWSADGVKTPTGFKEAYQQFVEGGWPSLAHDVEHGGQGLPESLGLAISEMVGQANWSWGMYPGLSHGAMNTLHAHGTAEQQATYLTKLVSGEWTGTMCLTEPHCGTDLGMLRTKAEPQADGSYKVTGTKIFISAGEHDMADNIVHIVLARLPDAPQGTKGISLFIVPKFLPNAEGNAGERNAVSCGSIEHKMGIHGNATCVMNFDAATGFLIGPPNKGLNCMFTFMNTARLGTALQGLAHAEVGFQGGIAYARERLQMRSLTGPKAPEKPADPIIVHPDVRRMLLTMKAFAEGNRAMLYFAAKQVDIVQRSQDEEQKKAADSMLAFLTPIAKA…	https://microreact.org/project/2kKgaubCTXpFx7hqGosM4v	Acyl-CoA dehydrogenase N terminal
9	3-OHisobutyrateDh	>lipid|9|3-OHisobutyrateDh_1|aeruginosa	MTDIAFLGLGNMGGPMAANLLKAGHRVNVFDLQPKAVLGLVEQGAQGADSALQCCEGAEVVISMLPAGQHVESLYLGDDGLLARVAGKPLLIDCSTIAPETARKVAEAAAAKGLTLLDAPVSGGVGGARAGTLSFIVGGPAEGFARARPILENMGRNIFHAGDHGAGQVAKICNNMLLGILMAGTAEALALGVKNGLDPAVLSEVMKQSSGGNWALNLYNPWPGVMPQAPASNGYAGGFQVRLMNKDLGLALANAQAVQASTPLGALARNLFSLHAQADAEHEGLDFSSIQKLYRGKD	https://microreact.org/project/eqWSWgLfS3TZm7eosF34pA	Belongs to the 3-hydroxyisobutyrate dehydrogenase family
10	acyl-CoADehydrogenaseCTerminal	>lipid|10|acyl-CoADehydrogenaseCTerminal_1|aeruginosa	MDFAYSPKVQELRERVSAFMEAHVYPAEAVFERQVAEGDRWQPTAIMEELKAKAKAEGLWNLFLPESEYGAGLANHEYAPLAEIMGRSLIGPEPFNCAAPDTGNMEVLVRYGSEEQKRTWLEPLLSGEIRSAFAMTEPGVASSDATNMEARAERQGDDWVINGRKWWTSGACDPRCKILIFMGLTNPDAPRHQQHSMILVPVDTPGVKILRPLPVFGYDDAPHGHAEVLFENVRVPYENVILGEGRGFEIAQGRLGPGRIHHCMRSIGMAERALELMCKRAVSRTAFGKPLARLGGNIDHIADSRMEINMARLLTLQAAYMMDTVGNKIAQSEIAQIKVVAPNVALKVIDRAIQMHGGAGVSNDFPLAYWYAMQRTLRLADGPDEVHRAAIGKFELGKY…	https://microreact.org/project/wtWzxgL2uKbG97FvgFzR2A	Acyl-CoA dehydrogenase, C-terminal domain
11	BiotinCarboxy	>lipid|11|BiotinCarboxy_1|aeruginosa	MNPDYRSIQRLLVANRGEIACRVMRSARALGIGSVAVHSDIDRHARHVAEADIAVDLGGAKPVDSYLRGDRIIAAALASGAQAIHPGYGFLSENADFARACEEAGLLFLGPPAAAIDAMGSKSAAKALMEEAGVPLVPGYHGEAQDLETFRREAGRIGYPVLLKAAAGGGGKGMKVVEREAELAEALSSAQREAKAAFGDARMLVEKYLLKPRHVEIQVFADRHGHCLYLNERDCSIQRRHQKVVEEAPAPGLGVELRRAMGEAAVRAAQAIGYLGAGTVEFLLDERGQFFFMEMNTRLQVEHPVTEAITGLDLVAWQIRVARGEALPLTQEQVPLNGHAIEVRLYAEDPEGGFLPASGRLALYREAPAGPGRRVDSGVREGDEVSPFYDPMLAKLIAW…	https://microreact.org/project/oQvmzS9WrThsAKKFZNzYPZ	Biotin carboxylase, N-terminal domain
12	Enoyl-CoAHydratase	>lipid|12|Enoyl-CoAHydratase_1|aeruginosa	MSEFQTIQLEIDPRGVATLWLDRAEKNNAFNAVVIGELLQAIDRVGSDPQVRLLVLRGRGRHFCGGADLAWMQQSVDLDYQGNLADAQRIAELMTHLYNLPKPTLAVVQGAVFGGGVGLVSCCDMAIGSDDATFCLSEVRIGLIPATIAPFVVKAIGQRAARRYSLTAERFDGRRASELGLLSESCPAAELESQAEAWIANLLQNSPRALVACKALYHEVEAAELSPALRRYTEAAIARIRISPEGQEGLRAFLEKRTPAWRNDA	https://microreact.org/project/35KUWdaoun3PQMyNeGJuwT	Belongs to the enoyl-CoA hydratase isomerase family
13	CarboxylTransf	>lipid|13|CarboxylTransf_1|aeruginosa	MAILHTQINPRSAEFAANAATMLEQVNALRTLLGRIHEGGGSAAQARHSARGKLLVRERINRLLDPGSPFLELSALAAHEVYGEEVAAAGIVAGIGRVEGVECMIVGNDATVKGGTYYPLTVKKHLRAQAIALENRLPCIYLVDSGGANLPRQDEVFPDREHFGRIFFNQANMSARGIPQIAVVMGSCTAGGAYVPAMSDETVMVREQATIFLAGPPLVKAATGEVVSAEELGGADVHCKVSGVADHYAEDDDHALAIARRCVANLNWRKQGQLQCRAPRAPLYPAEELYGVIPADSKQPYDVREVIARLVDGSEFDEFKALFGTTLVCGFAHLHGYPIAILANNGILFAEAAQKGAHFIELACQRGIPLLFLQNITGFMVGQKYEAGGIAKHGAKLVT…	https://microreact.org/project/5gdXTELHJwZYTAfHgiSwBS	Carboxyl transferase domain
14	Acyl-CoaDeyC-terminusDos	>lipid|14|Acyl-CoaDeyC-terminusDos_1|aeruginosa	MTYPSLNFALGETIDMLRDQVRGFVAAELQPRAAQIDQDNQFPMDMWRKFGEMGLLGITVDEEYGGSALGYLAHAVVMEEISRASASVALSYGAHSNLCVNQIKRNGNAEQKARYLPALVSGENIGALAMSEPNAGSDVVSMKLRADRVGDRFVLNGSKMWITNGPDAHTYVIYAKTDADKGAHGITAFIVERDWKGFSRGPKLDKLGMRGSNTCELIFQDVEVPEENVLGAVNGGVKVLMSGLDYERVVLSGGPVGIMQACMDVVVPYIHDRRQFGQSIGEFQLVQGKVADMYTALNASRAYLYAVAAACDRGETTRKDAAGVILYSAERATQMALDAIQILGGNGYINEFPTGRLLRDAKLYEIGAGTSEIRRMLIGRELFNETR	https://microreact.org/project/ftwXpDCF15hh91ctCy3YbE	Acyl-CoA dehydrogenase, C-terminal domain
15	CisUnsaturation	>lipid|15|CisUnsaturation_1|aeruginosa	MTKQHAFTREDLLRCSRGELFGPGNAQLPAPNMLMIDRIVHISDVGGKYGKGELVAELDINPDLWFFACHFEGDPVMPGCLGLDAMWQLVGFYLGWQGNPGRGRALGSGEVKFFGQVLPTAKKVTYNIHIKRTINRSLVLAIADGTVSVDGREIYSAEGLRVGLFTSTDSF	https://microreact.org/project/vXLU1bGcx5dFZgE9sz6zgL	Necessary for the introduction of cis unsaturation into fatty acids. Catalyzes the dehydration of (3R)-3-hydroxydecanoyl- ACP to E-(2)-decenoyl-ACP and then its isomerization to Z-(3)- decenoyl-ACP. Can catalyze the dehydratase reaction for beta- hydroxyacyl-ACPs with saturated chain lengths up to 16 0, being most active on intermediate chain length
16	Glyce3PDehy	>lipid|16|Glyce3PDehy_1|aeruginosa	MTEQQPIAVLGGGSFGTAIANLLAENGQAVRQWMRDPEQAEAIRSRRENPRYLKGVKVHPGVEPVTDLERTLADCQLIFVALPSSALRKVLQPHQAALTDKLLVSLTKGIEAHTFKLMSEILEEIAPQARIGVISGPNLAREIAEHELTATVVASEDDELCARVQAALHGRTFRVYASRDRFGVELGGALKNVYAIMAGLAAAMDMGENTRSMLITRALAEMTRFAVKLGANPMTFLGLAGVGDLIVTCSSPKSRNYQVGHALGEGLSLEEAVSRMGETAEGVNTLKVLKEKSDEMQVYMPLVAGLHAILFEGRTLAQVIQLLMRGEPKTDVDFIPTTGF	https://microreact.org/project/2y4wmrMytAAdnW2irQpbtt	NAD-dependent glycerol-3-phosphate dehydrogenase C-terminus
17	Malonyl-CoA	>lipid|17|Malonyl-CoA_1|aeruginosa	MDIRKVKKLIELLEESGIDELEIREGEESVRISRHSKTAAQPVYAQAPAFAAPVAAPAPAAAAPAAAAAESAPAAPKLNGNVVRSPMVGTFYRAASPTSANFVEVGQSVKKGDILCIVEAMKMMNHIEAEVSGTIESILVENGQPVEFDQPLFTIV	https://microreact.org/project/bbYpqhxAvyLLaFF6Uy1MH1	First, biotin carboxylase catalyzes the carboxylation of the carrier protein and then the transcarboxylase transfers the carboxyl group to form malonyl-CoA
18	PhospholipaseD	>lipid|18|PhospholipaseD_1|aeruginosa	MSGPVFPWRSDNRFALLNDGVRFFPRMLLAIEAAQRSIELELYLVEDGHCAELFLVALLDARRRGVAVRCLFDGFGCLGLGSAWIQRLREAGGELRLYNPLRWKLTGGNLYRDHRKLLLVDGRLGYVGGAGITDEFWEPVSDVSAWREVMVEMDGPVVADWAALFERQWLACLEEKAWKPREGMTLTRLPPQPGAARGLGRVAYADARQHRDILQSLVRALNGSRRRIWLATPYFLPTWKVRRALRKAAQRGVEVRLLLAGRLTDHAPVRYAGQRYYPRLLRAGVRIHEYQPRFLHLKMVMVDDWVSVGSCNFDHWNLRFNLDANLEALDPDFTNEAAASLLADFADSREVTLAMWRARPLWMRLHQRLWGWLDRVVVNFLDRRR	https://microreact.org/project/d8w6z7pbH41R7P5WQ9Y6Dn	Phospholipase D. Active site motifs.
19	Malonyl-ACP	>lipid|19|Malonyl-ACP_1|aeruginosa	MDLSAYSTRFGGSVKGFNVEEYLSAKEARKLDLFIQYGLAASFQAVRDSGLEVTDANRERIGVSMGSGIGGLTNIENNCRSLFEQGPRRISPFFVPGSIINMVSGFLSIHLGLQGPNYALTTACTTGTHSIGMAARNIAYGEADVMVAGGSEMAACGLGLGGFGAARALSTRNDEPTRASRPWDRDRDGFVLSDGSGALVLEELEHARARGARIYAELVGFGMSGDAFHMTAPPEDGAGAARCMKNALRDAGLDPRQVDYINAHGTSTPAGDIAEIAAVKSVFGEHAHALSMSSTKSMTGHLLGAAGAVEAIFSVLALRDQVAPPTINLDNPDEGCDLDLVAHEAKPRKIDVALSNSFGFGGTNGTLVFRRFAD	This tree could not be generated because hits were too divergents	Catalyzes the condensation reaction of fatty acid synthesis by the addition to an acyl acceptor of two carbons from malonyl-ACP
20	FAOxidation	>lipid|20|FAOxidation_1|aeruginosa	MSLNPRDVVIVDFGRTPMGRSKGGMHRNTRAETMSAHLISKLLERNPKVDPAEVEDVIWGCVNQTLEQGWNIARMASLMTQIPHTSAAQTVSRLCGSSMSALHTAAQAIQTGNGDVFVIGGVEHMGHVGMMHGVDPNPHLSLYAAKASGMMGLTAEMLGKMHGISREAQDKFGARSHQLAWKATQEGKFKDEIIPMEGYDENGFLKVFDFDETIRPETTVETLAELKPAFNPKGGTVTAGTSSQITDGASCMIVMSAQRAQDLGIQPMAVIRSMAVAGVDPAIMGYGPVPSTNKALKRAGLTIADIDFVELNEAFAAQALPVLKDLKLLDKMDEKVNLHGGAIALGHPFGCSGARISGTLLNVMKQNGGTLGVSTMCVGLGQGITTVFERI	https://microreact.org/project/9iGvZpDzYf3DVVmyBQvnQ	Catalyzes the final step of fatty acid oxidation in which acetyl-CoA is released and the CoA ester of a fatty acid two carbons shorter is formed

## Sheet: Table S4
Table S4: MACREL Antimicrobial Peptide Molecules (AMPs) predictions and annotations.
Strain	Access	Sequence	AMP_family	AMP_probability	Hemolytic	Hemolytic_probability
Pseudomonas syringae pv. tomato DC3000T	NC_004578.1_1487	RGCIGLFASKRSVARLAPTVYNYRATPRVGMPFWTLCVRS	CDP	0.515	Hemo	0.574
Pseudomonas syringae pv. tomato DC3000T	NC_004578.1_2080	FKFKFKHSKVRQAGWILFTTTLLLIVPNLNRLFG	CLP	0.564	Hemo	0.792
Pseudomonas syringae pv. tomato DC3000T	NC_004578.1_2559	LRKKTLELRKKLRIFPIYNAYKIII	CLP	0.535	Hemo	0.802
Pseudomonas syringae pv. tomato DC3000T	NC_004578.1_4689	LSKSYVPIDLAKKVRQVLEGPNGVR	CLP	0.564	NonHemo	0.297
Pseudomonas entomophila L48T	NC_008027.1_1840	SLIRKLLSLFKRKKKRGGSIYPLR	CLP	0.683	Hemo	0.980
Pseudomonas entomophila L48T	NC_008027.1_2605	KLGNCFYIGGLARLICVVKRQSGYLKTHFHGLAKKMV	CDP	0.564	Hemo	0.812
Pseudomonas entomophila L48T	NC_008027.1_2871	SKQTRNHTNHTGRTARPVLAVAGRNAVASFYFGYWFSH	CLP	0.505	NonHemo	0.426
Pseudomonas putida NBRC 14164T	NC_021505.1_2469	PKHTRNHANHTGRNLRPVLAVAGCVAPASYYFGYWFSH	CDP	0.604	Hemo	0.594
Pseudomonas furukawaii KF707T	NZ_AJMR01000068.1_22	LCAVMGIAALSRILRFGMRR	CDP	0.683	Hemo	0.911
Pseudomonas furukawaii KF707T	NZ_AJMR01000129.1_2	LLISLLEASRMMRSGAKVKICLYPKLDAS	CDP	0.703	Hemo	0.822
Pseudomonas furukawaii KF707T	NZ_AJMR01000218.1_5	SIIAKPCKGPNAPSPRASNPAATHGPPFS	CDP	0.584	Hemo	0.505
Pseudomonas pelagia CL-AP6T	NZ_AROI01000050.1_1	AAIVGDSPVHEKLSSVKSSRTAHVKRCLNMGGPSSKAKYS	CDP	0.535	NonHemo	0.436
Pseudomonas cremoricolorata DSM 17059T	NZ_AUEA01000007.1_76	LYRRLIKKLDLTSLHLL	CLP	0.525	Hemo	0.733
Pseudomonas cremoricolorata DSM 17059T	NZ_AUEA01000008.1_150	GLLSFPGSIGVTSYLYQMVMKSPKHRLGYKQS	CLP	0.703	Hemo	0.812
Pseudomonas vranovensis DSM 16006T	NZ_AUED01000001.1_212	ILLPIAAPLYMAWMIWKGPRP	CLP	0.554	Hemo	0.842
Pseudomonas vranovensis DSM 16006T	NZ_AUED01000001.1_728	NEQTCACPGCNCKVGANAVMREGKAYCCQACADHHPSGKPCTASGCGCASGKAAG	CDP	0.515	NonHemo	0.327
Pseudomonas taeanensis MS-3T	NZ_AWSQ01000004.1_561	VSVRADAVLGYAALGSLFRLRSDGMRR	CLP	0.505	NonHemo	0.129
Pseudomonas taeanensis MS-3T	NZ_AWSQ01000007.1_38	ISGKFFYMAHWGVGNFVKY	CLP	0.673	Hemo	0.812
Pseudomonas oryzihabitans NBRC 102199T	NZ_BBIT01000002.1_694	GLTRVRQLWQWLRPHLYRLCEVRAGRYGYRGKR	CDP	0.802	Hemo	0.921
Pseudomonas luteola NBRC 103146T	NZ_BDAE01000009.1_153	ASLSFKPVTRGMSRFQTIGQHSYLFGLLIRLAYEQEFKKLFT	CLP	0.515	Hemo	0.653
Pseudomonas luteola NBRC 103146T	NZ_BDAE01000013.1_9	RHRVLLATTLAVSLLLSGCCGWWGPHGGHHGGPGGPGPGFEQGHGRP	CDP	0.574	Hemo	0.594
Pseudomonas luteola NBRC 103146T	NZ_BDAE01000027.1_23	ALNNSAIAIHMYYYRNSIINHGVRHA	CLP	0.515	Hemo	0.614
Pseudomonas luteola NBRC 103146T	NZ_BDAE01000036.1_3	ILLTRSLVSAMHYCLVTRHMAVFSSVKQVNAFSS	CDP	0.525	Hemo	0.693
Pseudomonas migulae NBRC 103157T	NZ_BDAG01000009.1_159	GVMKKLGSVRGKRARFAGVHEACAKVRGVLN	CDP	0.535	Hemo	0.782
Pseudomonas humi CCA1T	NZ_BDGS01000001.1_117	KAALNVVMAKFAYRTTKR	CLP	0.792	Hemo	0.822
Pseudomonas humi CCA1T	NZ_BDGS01000001.1_216	AFCRVGSVRVLKSALSLTLSLKGEGPFGAR	CDP	0.743	Hemo	0.842
Pseudomonas humi CCA1T	NZ_BDGS01000001.1_3499	VMQNGANACAARPLRPRFAKHLKKNQFF	CDP	0.614	Hemo	0.594
Pseudomonas humi CCA1T	NZ_BDGS01000001.1_4009	IQLFATAMPGGPKDSSGPGVHAPWRAQRRCDA	CDP	0.614	NonHemo	0.228
Pseudomonas asiatica RYU5T	NZ_BLJF01000001.1_1111	IALAYMAYLIYRGPR	CLP	0.594	Hemo	0.802
Pseudomonas asiatica RYU5T	NZ_BLJF01000001.1_1803	PKHTRNHANHTGRTLRPVLAVAGCVAPASYYFGYWFSH	CDP	0.624	Hemo	0.604
Pseudomonas juntendi BML3T	NZ_BLJG01000028.1_6	IALAYMAHLIYRGPR	CLP	0.762	Hemo	0.802
Pseudomonas juntendi BML3T	NZ_BLJG01000036.1_25	WAGKALYRLIVIIDKVIQTETGAFS	CLP	0.713	NonHemo	0.337
Pseudomonas juntendi BML3T	NZ_BLJG01000060.1_49	LLKLAQHVRPTMAEFKVLARLAGR	CLP	0.683	Hemo	0.752
Pseudomonas juntendi BML3T	NZ_BLJG01000068.1_37	ILPLMYMAYLIYRGPR	CLP	0.653	Hemo	0.842
Pseudomonas juntendi BML3T	NZ_BLJG01000162.1_8	ITGGFGALGIATAGLKPVCKPPNY	CDP	0.535	Hemo	0.614
Pseudomonas balearica DSM 6083T	NZ_CP007511.1_125	GLMPLLRRYLLPLLQARAGLYARWASAHRRPCKRALVR	CDP	0.604	Hemo	0.881
Pseudomonas balearica DSM 6083T	NZ_CP007511.1_1484	TGIVKHRAADRGPQLKGRLL	CLP	0.554	Hemo	0.604
Pseudomonas balearica DSM 6083T	NZ_CP007511.1_1507	KARLNQIIWKMAVTLGLVEPPRMQPIPVRAQRAAARPRRR	CLP	0.525	Hemo	0.673
Pseudomonas balearica DSM 6083T	NZ_CP007511.1_1839	LSLHLLIFQKLLLAAR	CLP	0.683	Hemo	0.871
Pseudomonas balearica DSM 6083T	NZ_CP007511.1_2901	LLISLLEASRMMRSGAKVKICLYPKLDAS	CDP	0.703	Hemo	0.822
Pseudomonas balearica DSM 6083T	NZ_CP007511.1_2992	LWLLIDVLGSLWITRNGLR	CLP	0.505	NonHemo	0.495
Pseudomonas alkylphenolica KL28T	NZ_CP009048.1_2324	GCVLIGHAAWLEGRLLASLALSVRAVEVSQGWGRQP	CDP	0.614	NonHemo	0.248
Pseudomonas rhizosphaerae DSM 16299T	NZ_CP009533.1_3186	VLGWKVRFMVVTWFVHNGPEWTPF	CLP	0.564	Hemo	0.515
Pseudomonas aeruginosa DSM 50071T	NZ_CP012001.1_112	AGTAKGDAKTLLLSGGPHGRRYHEFR	CLP	0.584	NonHemo	0.287
Pseudomonas aeruginosa DSM 50071T	NZ_CP012001.1_2363	LWKKSVVKRFVVFFQDYYTKV	CLP	0.703	Hemo	0.634
Pseudomonas versuta L10.10T	NZ_CP012676.1_4018	LLWDLATSSHKIFAIFLH	CLP	0.653	NonHemo	0.129
Pseudomonas silesiensis A3T	NZ_CP014870.1_1042	SVLTRTVLPVLLPGSVLTGCASHRRVELHINR	CDP	0.505	NonHemo	0.455
Pseudomonas silesiensis A3T	NZ_CP014870.1_1910	WLSMIATYKKGCMRGEIGHNPVRIPTSSLYRLAYLLIGARAD	CDP	0.574	Hemo	0.594
Pseudomonas silesiensis A3T	NZ_CP014870.1_5438	SLGIMLKDVLNTIQGKGPVNTPTNLPKGEQLA	CLP	0.515	NonHemo	0.168
Pseudomonas chlororaphis subsp. piscium DSM 21509T	NZ_CP027707.1_1678	SYIKSLFQRLFGKKKKKKPDSSIYPMF	CLP	0.525	Hemo	0.822
Pseudomonas chlororaphis subsp. piscium DSM 21509T	NZ_CP027707.1_2039	ILLSLPALLFIGWNIYRGPKR	CLP	0.792	Hemo	0.911
Pseudomonas chlororaphis subsp. piscium DSM 21509T	NZ_CP027707.1_3957	AACLTHRVAWIASKLGSYKGSGAIEHAACPGRVM	CDP	0.792	Hemo	0.733
Pseudomonas chlororaphis subsp. piscium DSM 21509T	NZ_CP027707.1_4976	IYSKRLWNLYPTQLLRGYAAPPVL	CLP	0.584	Hemo	0.802
Pseudomonas chlororaphis subsp. piscium DSM 21509T	NZ_CP027707.1_5809	AVCLTQRVACIASKFRSYKKPGYFFSSAAQAVLYASC	CDP	0.723	Hemo	0.842
Pseudomonas chlororaphis subsp. chlororaphis DSM 50083T	NZ_CP027712.1_1699	SYIKSLFQRLFGKKKKKKPDSSIYPMF	CLP	0.525	Hemo	0.822
Pseudomonas chlororaphis subsp. chlororaphis DSM 50083T	NZ_CP027712.1_2071	ILPILYMAWLIYTGPKR	CLP	0.545	Hemo	0.772
Pseudomonas chlororaphis subsp. aureofaciens DSM 6698T	NZ_CP027720.1_1687	SYIKSLFQRLFGKKKKKKPDSSIYPMF	CLP	0.525	Hemo	0.822
Pseudomonas chlororaphis subsp. aureofaciens DSM 6698T	NZ_CP027720.1_3535	IFAPLYMAWLIYRGPKR	CLP	0.782	Hemo	0.812
Pseudomonas chlororaphis subsp. aureofaciens DSM 6698T	NZ_CP027720.1_4952	IYSKRLWNLYPTQLLRGYAAPPVL	CLP	0.584	Hemo	0.802
Pseudomonas chlororaphis subsp. aurantiaca DSM 19603T	NZ_CP027746.1_1653	SYIKSLFQRLFGKKKKKKPDSSIYPMF	CLP	0.525	Hemo	0.822
Pseudomonas chlororaphis subsp. aurantiaca DSM 19603T	NZ_CP027746.1_2528	VAGAITDGLVGRLKVISNSTYKKLLLMGAQGLQGHALSS	CLP	0.535	Hemo	0.842
Pseudomonas chlororaphis subsp. aurantiaca DSM 19603T	NZ_CP027746.1_2778	FRRITRLIPLLAMLTLSGCIIFPNGGWHHHHYHGGPGYYYHR	CDP	0.584	Hemo	0.802
Pseudomonas chlororaphis subsp. aurantiaca DSM 19603T	NZ_CP027746.1_3638	IMLSLPALLFIGWNIYRGPKR	CLP	0.703	Hemo	0.861
Pseudomonas chlororaphis subsp. aurantiaca DSM 19603T	NZ_CP027746.1_5013	IYSKRLWNLYPTQLLRGYAAPPVL	CLP	0.584	Hemo	0.802
Pseudomonas psychrotolerans DSM 15758T	NZ_FMWB01000003.1_293	GLTRVRQLWQWLRPHLYRLCEVRAGRYGYRGKR	CDP	0.802	Hemo	0.921
Pseudomonas psychrotolerans DSM 15758T	NZ_FMWB01000005.1_123	AAILLVIAAMGRSYGKHSPGKQQT	CLP	0.564	Hemo	0.802
Pseudomonas psychrotolerans DSM 15758T	NZ_FMWB01000009.1_26	AAILSKLPVSAIGKHLKPQETP	CLP	0.644	NonHemo	0.495
Pseudomonas psychrotolerans DSM 15758T	NZ_FMWB01000040.1_1	VNVTNGAHVQVRFVTFEFFFSHEIKPLVKALIKLVS	CLP	0.624	Hemo	0.802
Pseudomonas guariconensis LMG 27394T	NZ_FMYX01000010.1_36	KPGGSFPQVGKKLREWGAVIYNYNFPNQ	CLP	0.604	NonHemo	0.465
Pseudomonas alcaliphila JCM 10630T	NZ_FNAE01000005.1_148	RLALTYLRCAQRAANAIRGPQQHRATQLGITPH	CDP	0.614	Hemo	0.545
Pseudomonas seleniipraecipitans LMG 25475T	NZ_FNBM01000013.1_50	RLLVLGSKARRKR	CLP	0.505	Hemo	0.733
Pseudomonas benzenivorans DSM 8628T	NZ_FNCT01000002.1_168	LEKKLHHFHFHFHFHFHFCCGLGGGDKGFNRARPVVSNVQAR	CDP	0.515	Hemo	0.762
Pseudomonas benzenivorans DSM 8628T	NZ_FNCT01000005.1_168	SCQAPRRALHEPCARRATLPGGAG	CDP	0.554	NonHemo	0.297
Pseudomonas benzenivorans DSM 8628T	NZ_FNCT01000022.1_5	AAMGFAGMARSYSKRNSP	CLP	0.545	NonHemo	0.416
Pseudomonas benzenivorans DSM 8628T	NZ_FNCT01000025.1_3	LQGNHKHYGPGLGGLGYLLSGWQRGRG	CLP	0.644	Hemo	0.723
Pseudomonas flavescens LMG 18387T	NZ_FNDG01000009.1_191	GFWAIIRTRLRTDICVPPKTAIRLLNTDVGSCF	CDP	0.733	NonHemo	0.485
Pseudomonas flavescens LMG 18387T	NZ_FNDG01000016.1_1	LWGAAVVAKPQKAAIKAAFFIPAFPKCSQELGYSAEHP	CDP	0.554	NonHemo	0.416
Pseudomonas indica JCM 21544T	NZ_FNFD01000003.1_196	ESACYPWVRGRRGEGGTLMETAAFSDCWPSDASNRQWRMSQICK	CDP	0.554	NonHemo	0.069
Pseudomonas jinjuensis JCM 21621T	NZ_FNIJ01000001.1_153	AAFARFIGFPRRGKDELRRILEAPVIPANAGNQ	CLP	0.545	NonHemo	0.277
Pseudomonas jinjuensis JCM 21621T	NZ_FNIJ01000003.1_325	GAIVAGMARSYRYGARIRLWEVLEKR	CLP	0.653	NonHemo	0.436
Pseudomonas jinjuensis JCM 21621T	NZ_FNIJ01000007.1_78	VSLVSRKIKGEICHPFLSWK	CDP	0.673	NonHemo	0.475
Pseudomonas jinjuensis JCM 21621T	NZ_FNIJ01000007.1_96	LAPRRFLTIFRGYEAAGNVPAPVA	CLP	0.564	Hemo	0.574
Pseudomonas jinjuensis JCM 21621T	NZ_FNIJ01000018.1_87	TAYSTYYAYYRSYAWRFSTVAATAPSRSKRTLR	CLP	0.653	NonHemo	0.446
Pseudomonas jinjuensis JCM 21621T	NZ_FNIJ01000018.1_9	RAIAGMARSYRLRRPAAMVGQV	CLP	0.683	Hemo	0.683
Pseudomonas jinjuensis JCM 21621T	NZ_FNIJ01000024.1_4	PATGRAQVRSYRSNPRGAD	CLP	0.571	NonHemo	0.238
Pseudomonas jinjuensis JCM 21621T	NZ_FNIJ01000026.1_1	SLHVLAYNFKRVLNLLGNSALMAAIKA	CLP	0.653	Hemo	0.960
Pseudomonas jinjuensis JCM 21621T	NZ_FNIJ01000026.1_52	RAIAGMARSYKINGPWP	CLP	0.515	Hemo	0.584
Pseudomonas cichorii ATCC 10857T	NZ_FNIK01000006.1_1	IIIQRSIAPRLLLKLIILPLSKGLTR	CLP	0.703	Hemo	0.970
Pseudomonas cichorii ATCC 10857T	NZ_FNIK01000015.1_3	KKVMFAVVLLCGFSLNAQAACPVFGPSKDPCSGPVFGPTVCVCP	CDP	0.545	NonHemo	0.455
Pseudomonas cichorii ATCC 10857T	NZ_FNJH01000002.1_255	LSKSYVPIDLAKKVRQVLEGPNGVR	CLP	0.564	NonHemo	0.297
Pseudomonas guguanensis JCM 18416T	NZ_FNJJ01000007.1_155	LLRFEQHHLIA	CLP	0.584	NonHemo	0.158
Pseudomonas guguanensis JCM 18416T	NZ_FNJJ01000015.1_54	LIYTRKLRFLACFCLASAASLTYFNTLSMEVLR	CDP	0.634	Hemo	0.723
Pseudomonas guguanensis JCM 18416T	NZ_FNJJ01000017.1_1	LVAVAIVVEQHPAFCAERLYTIAVKVKNYGRGGTIG	CDP	0.693	NonHemo	0.465
Pseudomonas salomonii ICMP 14252T	NZ_FNOX01000002.1_452	RYRFFRAKNVLMTAGNYSNAKGKITYG	CLP	0.663	NonHemo	0.465
Pseudomonas mohnii DSM 18327T	NZ_FNRV01000001.1_2705	CAFIDRAKCPGLFACGLRHRPPDAAVKL	CDP	0.505	NonHemo	0.455
Pseudomonas mohnii DSM 18327T	NZ_FNRV01000001.1_3029	QKHSLVINRHMAKGNSNKPASGGAKGGPRPTDANRFPGGNWPSKVPGGKSGGNRGQGPKA	CLP	0.614	NonHemo	0.475
Pseudomonas mohnii DSM 18327T	NZ_FNRV01000001.1_631	SATFNLNIDVIGLNAKAQGCVAHALKSKKQSLM	CDP	0.545	Hemo	0.644
Pseudomonas anguilliseptica DSM 12111T	NZ_FNSC01000001.1_4841	FWLAVAADAVVVVHLLFIRKRSINRKRSINLIYK	CLP	0.505	Hemo	0.772
Pseudomonas anguilliseptica DSM 12111T	NZ_FNSC01000002.1_76	ALLFGTLTLVTGPTVIVPMLRVVRPKASVANIALGRHCY	CDP	0.604	Hemo	0.832
Pseudomonas saponiphila DSM 9751T	NZ_FNTJ01000001.1_1957	ILPVLYMAYLIYRGPRP	CLP	0.723	Hemo	0.871
Pseudomonas saponiphila DSM 9751T	NZ_FNTJ01000001.1_2192	IIPILYMAYLIYTGPRP	CLP	0.594	Hemo	0.564
Pseudomonas saponiphila DSM 9751T	NZ_FNTJ01000001.1_2269	SAWVLRAGALLLVLATYWGGLSARAIRKGW	CLP	0.594	Hemo	0.901
Pseudomonas saponiphila DSM 9751T	NZ_FNTJ01000001.1_3429	ATGWGLGKRRWTRMAIGLKLSVP	CLP	0.594	Hemo	0.723
Pseudomonas saponiphila DSM 9751T	NZ_FNTJ01000001.1_3962	AGGRGRKPIDLEMHGKKGNRQRVWEAMRVIRDGCGFR	CDP	0.644	Hemo	0.673
Pseudomonas saponiphila DSM 9751T	NZ_FNTJ01000002.1_1472	KKTGIGCVKAAKRAAVIR	CDP	0.673	Hemo	0.792
Pseudomonas saponiphila DSM 9751T	NZ_FNTJ01000002.1_286	LVGLWLYAYQLIPILPRTTSA	CLP	0.634	Hemo	0.505
Pseudomonas saponiphila DSM 9751T	NZ_FNTJ01000002.1_311	GLNGRKKTGIKAGFFVSEKLMHVFPHFISLGNMHINQ	CLP	0.525	Hemo	0.772
Pseudomonas saponiphila DSM 9751T	NZ_FNTZ01000001.1_4162	VLGWKVRFMVVTWFVHNGPEWTPF	CLP	0.564	Hemo	0.515
Pseudomonas deceptionensis LMG 25555T	NZ_FNUD01000002.1_3231	GALKADLYKIIAKVTVLIVWLYKSVVRYVRIKKI	CLP	0.713	Hemo	0.970
Pseudomonas deceptionensis LMG 25555T	NZ_FNUD01000002.1_694	EVRWGFTSRKNKTPVCVSRQGFGNSILTMTYSHMGKPHTTIGDASFHY	CDP	0.594	NonHemo	0.386
Pseudomonas agarici LMG 2112T	NZ_FOAR01000011.1_133	VSIGFAGSGLHQRPTLSVPKPKAHTTTVGTIRPSQNKPS	CLP	0.525	NonHemo	0.485
Pseudomonas agarici LMG 2112T	NZ_FOAR01000015.1_71	ALEVLAKTLTAKTSRKIKPAWCGFYFFCLVPDR	CDP	0.574	Hemo	0.693
Pseudomonas agarici LMG 2112T	NZ_FOAR01000020.1_56	CAFIDRAKCPGLFACGLRHRPPDAAVKL	CDP	0.505	NonHemo	0.455
Pseudomonas soli LMG 27941T	NZ_FOEQ01000001.1_107	VLIFTPSVKVFTRTAGFSQVPGTPDWLAIN	CLP	0.594	Hemo	0.762
Pseudomonas soli LMG 27941T	NZ_FOEQ01000002.1_73	ALIAQRVELARNGANDKIICRMQSGWVVMKT	CDP	0.673	NonHemo	0.426
Pseudomonas lutea LMG 21974T	NZ_FOEV01000007.1_149	ASLSFKPVTRGMSRFQTIGQHSYLFGLLIRLAYEQEFKKLFT	CLP	0.515	Hemo	0.653
Pseudomonas lutea LMG 21974T	NZ_FOEV01000010.1_241	RHRVLLATTLAVSLLLSGCCGWWGPHGGHHGGPGGPGPGFEQGHGRP	CDP	0.574	Hemo	0.594
Pseudomonas lutea LMG 21974T	NZ_FOEV01000014.1_57	ALNNSAIAIHMYYYRNSIINHGVRHA	CLP	0.515	Hemo	0.614
Pseudomonas lutea LMG 21974T	NZ_FOEV01000016.1_3	ILLTRSLVSAMHYCLVTRHMAVFSSVKQVNAFSS	CDP	0.525	Hemo	0.693
Pseudomonas cuatrocienegasensis CIP 109853T	NZ_FOFP01000011.1_150	TAYTTYQSYYRYDWRFTGGRTGQSLMRTPHRIR	CLP	0.535	Hemo	0.525
Pseudomonas bauzanensis DSM 22558T	NZ_FOGN01000008.1_108	LGVRAIVRRGAGDQPHIIVAL	CLP	0.604	Hemo	0.574
Pseudomonas bauzanensis DSM 22558T	NZ_FOGN01000008.1_11	FFRVAKSHNNHIKSAHFVRPTLVPRAAYVKR	CLP	0.604	Hemo	0.881
Pseudomonas bauzanensis DSM 22558T	NZ_FOGN01000009.1_35	QFCAAVLIIRQWRKCHKRNGNGFPVKRGQRFIGVNS	CDP	0.683	Hemo	0.624
Pseudomonas graminis DSM 11363T	NZ_FOHW01000012.1_105	TAFISRGAAMAKTKRYARESFRMRHRVDTYSRKV	CLP	0.545	Hemo	0.703
Pseudomonas otitidis DSM 17224T	NZ_FOJP01000006.1_64	QTHSTIRPAAAWGIGYSDRGIALASGTFMTAGHWCARHTTT	CDP	0.505	NonHemo	0.406
Pseudomonas otitidis DSM 17224T	NZ_FOJP01000018.1_83	IRPIHYFPHRARYQNCMDCPND	CDP	0.535	NonHemo	0.089
Pseudomonas simiae CCUG 50988T	NZ_FOKB01000002.1_14	GFVAWPRCTAILCTLIGGVPIKVTEACRAWGEA	CDP	0.604	NonHemo	0.277
Pseudomonas citronellolis LMG 18378T	NZ_FOLS01000018.1_5	VMQNGANACAAGPLWPRFAKHLKKNQFF	CDP	0.624	Hemo	0.772
Pseudomonas citronellolis LMG 18378T	NZ_FOLS01000033.1_77	DIKVIAFICLAALALELLRVYRSSTDRRRDQRQTGQ	CDP	0.564	NonHemo	0.139
Pseudomonas citronellolis LMG 18378T	NZ_FOLS01000036.1_60	IQLFATAMPGGPKDSSGPGVHASRRAQRRCDA	CDP	0.574	NonHemo	0.317
Pseudomonas guineae LMG 24016T	NZ_FOQL01000001.1_1466	RVWRVLRINAVMYKLGIKRAALVLMAVKRCS	CDP	0.693	Hemo	0.752
Pseudomonas argentinensis LMG 22563T	NZ_FORC01000001.1_1340	CAFIVRHKTPGLNGGSIRHRPPDLIGDVFVATQR	CDP	0.614	NonHemo	0.436
Pseudomonas argentinensis LMG 22563T	NZ_FORC01000001.1_311	SYWISKILKKVMMSWWVIKHNKNLQKDVWFRGSIVRSLSLTIAQ	CLP	0.554	Hemo	0.723
Pseudomonas argentinensis LMG 22563T	NZ_FORC01000001.1_791	GILSVTIDKTATYVYKLSDILGHIKSLQHSLLFKG	CLP	0.663	Hemo	0.624
Pseudomonas argentinensis LMG 22563T	NZ_FORC01000003.1_395	VFRTALLLHPSPFSAACKLPRSRRS	CDP	0.624	Hemo	0.554
Pseudomonas argentinensis LMG 22563T	NZ_FORS01000001.1_94	RKKKPVDPVRQAEKNRAHRIGWLIALAGIVVGFALVMGK	CLP	0.505	Hemo	0.653
Pseudomonas composti CCUG 59231T	NZ_FOWP01000005.1_33	RTSGRFGTKPGKHGAI	CLP	0.535	Hemo	0.703
Pseudomonas borbori DSM 17834T	NZ_FOWX01000003.1_109	LIRAAFRDLGASFSLYP	CLP	0.594	NonHemo	0.238
Pseudomonas borbori DSM 17834T	NZ_FOWX01000008.1_111	AGILQRDKTAWRQLVLLAYFRDPMGVAVL	CLP	0.545	NonHemo	0.426
Pseudomonas borbori DSM 17834T	NZ_FOWX01000008.1_113	GANPAQIKQFGANGLAGPFTHAKKRLAWSALGSKQLS	CLP	0.545	Hemo	0.673
Pseudomonas borbori DSM 17834T	NZ_FOWX01000017.1_24	PAMRFAGMARSYRSLCRLNVYI	CDP	0.574	Hemo	0.614
Pseudomonas borbori DSM 17834T	NZ_FOWX01000021.1_57	AAMGFAGMARSYRKRHNP	CLP	0.624	Hemo	0.842
Pseudomonas borbori DSM 17834T	NZ_FOWX01000027.1_46	PAKRIAAMGRSYR	CLP	0.515	Hemo	0.792
Pseudomonas borbori DSM 17834T	NZ_FOWX01000050.1_8	QGRVLPGFIGFAAAPAGSQYEQNRYQQWSFHRTPHYR	CLP	0.535	NonHemo	0.436
Pseudomonas sagittaria JCM 18195T	NZ_FOXM01000006.1_155	LILAADIGGSRAHLFSRHGRGRRERPLSGAGSAFLVGRLIAQAG	CLP	0.535	NonHemo	0.446
Pseudomonas formosensis JCM 18415T	NZ_FOYD01000005.1_84	IIKVARGPFARTMLDAVKWPPQNVRQ	CLP	0.673	Hemo	0.505
Pseudomonas xanthomarina DSM 18231T	NZ_FQXA01000001.1_298	ILAKARFTRRLPQSAKFNR	CLP	0.723	Hemo	0.950
Pseudomonas xanthomarina DSM 18231T	NZ_FQXA01000007.1_176	LAVGAAQSKSIEMMIGLRIAAGVPTSVRLAQALSYGY	CLP	0.505	Hemo	0.871
Pseudomonas zeshuii KACC 15471T	NZ_FQYS01000009.1_129	LVLENLNRTHGLRCLVTAGQVGLFSSY	CDP	0.515	NonHemo	0.277
Pseudomonas zeshuii KACC 15471T	NZ_FQYS01000020.1_7	RHLYQTKKTSPMGRGQEHFMGIEKLPLGKVAMHHQG	CLP	0.634	Hemo	0.545
Pseudomonas punonensis CECT 8089T	NZ_FRBQ01000001.1_252	AIAYRNDRRPRLPSVSRPVRGVQNQEGLPCAC	CDP	0.653	NonHemo	0.446
Pseudomonas punonensis CECT 8089T	NZ_FRBQ01000002.1_228	FGVRSGGVKALRAHSPITRNLIFPRRQAARAAYLMAPNSHG	CLP	0.599	Hemo	0.584
Pseudomonas asturiensis LMG 26898T	NZ_FRDA01000003.1_242	GLGTTKCCKCFYRIGPESVWGIAIASFESKAAFSKWRLMAQSV	CDP	0.594	Hemo	0.594
Pseudomonas asturiensis LMG 26898T	NZ_FRDA01000008.1_219	LSKSYVPIDLAKKVRQVLEGPNGVR	CLP	0.564	NonHemo	0.297
Pseudomonas flexibilis ATCC 29606T	NZ_FTMC01000005.1_8	AGALLRNNPLGLSNALRTIECGHAQKPAHAGR	CDP	0.515	Hemo	0.505
Pseudomonas flexibilis ATCC 29606T	NZ_FTMC01000014.1_47	CAFTVRPKQPGLFGGSIRHRPPDLS	CDP	0.515	NonHemo	0.356
Pseudomonas segetis CIP 108523T	NZ_FZOG01000002.1_733	LAAGVKVLNQDLSYPSKLVAWKVQVSQ	CLP	0.505	Hemo	0.584
Pseudomonas japonica DSM 22348T	NZ_FZOL01000001.1_279	FLAIPLYGYVATNRATSQLSTHRFCARA	CDP	0.663	Hemo	0.574
Pseudomonas japonica DSM 22348T	NZ_FZOL01000001.1_94	TVVVLFPRAKGYSSNRKINFTYMQKRFFR	CLP	0.693	Hemo	0.604
Pseudomonas japonica DSM 22348T	NZ_FZOL01000003.1_101	YFLQILKIFLLVARLANELIRLFDHFRPLP	CLP	0.535	Hemo	0.663
Pseudomonas japonica DSM 22348T	NZ_FZOL01000003.1_94	ILPLMYMAYLIYRGPR	CLP	0.653	Hemo	0.842
Pseudomonas delhiensis RLD-1T	NZ_FZPC01000009.1_1	DIKIIAFICLAALALELLRVYRSSTDRRRGQRETGPQG	CDP	0.554	NonHemo	0.168
Pseudomonas delhiensis RLD-1T	NZ_FZPC01000018.1_17	KAALNVVMAKFAYRTTKR	CLP	0.792	Hemo	0.822
Pseudomonas delhiensis RLD-1T	NZ_FZPC01000060.1_5	IQLFATATPGGPKDSSGPGAHAPQRAQRRCDA	CDP	0.584	NonHemo	0.198
Pseudomonas knackmussii B13T	NZ_HG322950.1_1050	SLSLDHSLPLPGSFAQVCACVAVAKKSKKQSLI	CDP	0.535	Hemo	0.693
Pseudomonas knackmussii B13T	NZ_HG322950.1_1136	AAIRAHGALLQDSLRRGIFADKIRSYGSGRMAV	CLP	0.673	NonHemo	0.376
Pseudomonas knackmussii B13T	NZ_HG322950.1_2299	AAIARMARSYRGIGAGIFADKVRLYGVRVGTCRGVEGQDPLLQARR	CDP	0.505	Hemo	0.614
Pseudomonas knackmussii B13T	NZ_HG322950.1_2551	RANRGHGPLLQGKYRAVRFVSKN	CLP	0.653	Hemo	0.861
Pseudomonas knackmussii B13T	NZ_HG322950.1_303	KTAAPRGARPFLSAPLYQR	CLP	0.733	Hemo	0.525
Pseudomonas laurentiana JCM 32154T	NZ_JAAHBT010000207.1_11	GAQWKAKHKEAAANAKGKIFGKLAKEIQIAARGVPTLT	CLP	0.564	Hemo	0.851
Pseudomonas laurentiana JCM 32154T	NZ_JAAHBT010000237.1_22	IALTYMAYLIWKGPRQ	CLP	0.743	Hemo	0.792
Pseudomonas syringae DSM 10604 T	NZ_JALK01000010.1_298	IKLLMRLKARFDRKSKGQ	CLP	0.584	Hemo	0.851
Pseudomonas syringae DSM 10604 T	NZ_JALK01000024.1_136	TLMAFRFLLKHLSNCRLLVHCWHSGFEFTYARAAERVRN	CDP	0.525	Hemo	0.693
Pseudomonas syringae DSM 10604 T	NZ_JALK01000039.1_10	FGDYTGPFANKFAPTAFGQNPKQTYT	CLP	0.515	NonHemo	0.238
Pseudomonas fulva NBRC 16637T	NZ_JHYU01000013.1_129	IAAKEKVVYVVRAKLAYDATKG	CLP	0.653	NonHemo	0.347
Pseudomonas monteilii NBRC 103158T	NZ_JHYU01000020.1_93	YGVKPLLRKLAKERKNRAPSRNFFRSKVP	CLP	0.594	Hemo	0.832
Pseudomonas monteilii NBRC 103158T	NZ_JHYV01000004.1_326	PKHTRNHANHTGRTLRPVLAVAGCVAPASYYFGYWFSH	CDP	0.624	Hemo	0.604
Pseudomonas monteilii NBRC 103158T	NZ_JHYV01000017.1_77	IALAYMAYLIYRGPR	CLP	0.594	Hemo	0.802
Pseudomonas mosselii DSM 17497T	NZ_JHYW01000003.1_258	GYLTEQLLIPYRYFQRLKNIWMFPHRFLYICNHPRK	CDP	0.683	Hemo	0.693
Pseudomonas mosselii DSM 17497T	NZ_JHYW01000025.1_91	IALAYMAYLIYKGPRP	CLP	0.743	Hemo	0.822
Pseudomonas mosselii DSM 17497T	NZ_JHYW01000031.1_29	IALAYMAYLIYRGPR	CLP	0.594	Hemo	0.802
Pseudomonas plecoglossicida NBRC 103162T	NZ_JHYX01000020.1_84	PKHTRNHANHTGRTLRPVLAVAGCKAAAGSYFGYWFSH	CDP	0.663	Hemo	0.604
Pseudomonas batumici UCM B-321T	NZ_JXDG01000003.1_357	CAFIDRAKCPGLFACGLRHRPPDAAVKL	CDP	0.505	NonHemo	0.455
Pseudomonas batumici UCM B-321T	NZ_JXDG01000059.1_27	LKRIRKALGGLFKRKKKAKKKNNSSIYPMY	CLP	0.703	Hemo	0.901
Pseudomonas poae DSM 14936T	NZ_JYLI01000002.1_163	ITKIKIQGYRIYSRLLELPGKETKHCV	CDP	0.743	Hemo	0.574
Pseudomonas poae DSM 14936T	NZ_JYLI01000007.1_43	ALTDTAVRQAKPSGKNHTLTPIGIAVRDGTLAGS	CLP	0.505	NonHemo	0.297
Pseudomonas poae DSM 14936T	NZ_JYLI01000016.1_115	KDARSLFKKNFFTGYKKGHSFEQPFLMFGCGSRI	CDP	0.663	NonHemo	0.485
Pseudomonas trivialis DSM 14937T	NZ_JYLK01000011.1_40	IATLWFAYVFIYKGPRP	CLP	0.663	Hemo	0.812
Pseudomonas orientalis DSM 17489T	NZ_JYLM01000001.1_409	INSHLLYQLSYRGMRRMLLIKKKKSSLL	CLP	0.505	Hemo	0.911
Pseudomonas orientalis DSM 17489T	NZ_JYLM01000008.1_280	AVGQSVIGRLIHRYRGPAPSHIYYSSPDSKVVRRNKTGIDLLMRS	CLP	0.505	Hemo	0.594
Pseudomonas paralactis DSM 29164T	NZ_JYLN01000004.1_202	AVCQLKMYWLIYCYRGQAPSHILTAFILRNCQLQR	CDP	0.525	Hemo	0.703
Pseudomonas paralactis DSM 29164T	NZ_JYLN01000014.1_57	KSIKKFFQRLFGKKKKKPDSSIYPMF	CLP	0.505	Hemo	0.911
Pseudomonas lactis DSM 29167T	NZ_JYLO01000002.1_198	GNRGFKPKLKRNQSLQYSRARKQPYSVLAQWVVYNVRCF	CDP	0.545	Hemo	0.594
Pseudomonas lactis DSM 29167T	NZ_JYLO01000019.1_109	IATLWFAYVFIYKGPRP	CLP	0.663	Hemo	0.812
Pseudomonas thermotolerans DSM 14292T	NZ_KB822600.1_264	SFLHSLPLLACRVVSRAVLACVRPAAAGYFFYGYWFSHRRA	CDP	0.545	Hemo	0.851
Pseudomonas thermotolerans DSM 14292T	NZ_KB822612.1_1	ATLIPNTYRRSGMYYARFRLPKETLKKTS	CLP	0.525	Hemo	0.673
Pseudomonas thermotolerans DSM 14292T	NZ_KB822612.1_38	ALRSHDMRLQLQERRWLSCFGPAGKLRM	CDP	0.525	NonHemo	0.396
Pseudomonas taiwanensis DSM 21245T	NZ_KE384452.1_15	FLIPIAAPLLMAYLIYRERR	CLP	0.535	NonHemo	0.495
Pseudomonas canadensis 2-92T	NZ_KI628539.1_602	IATLWFAYVFIYKGPKP	CLP	0.515	Hemo	0.822
Pseudomonas canadensis 2-92T	NZ_KI628540.1_358	LAGLQVRPERMRKNFDITQGLIVTEAVRRPERKISPS	CLP	0.535	NonHemo	0.406
Pseudomonas mosselii DSM 17497T	NZ_KK211238.1_21	IAVAYMAYLIWRAPR	CLP	0.614	Hemo	0.792
Pseudomonas thivervalensis DSM 13194T	NZ_LHVE01000007.1_10	ELKLARLRRWLFALCQSRSGQCIK	CDP	0.604	Hemo	0.604
Pseudomonas thivervalensis DSM 13194T	NZ_LHVE01000008.1_134	PMRARFMTCFHRFKLNRCCKAVNMRMSIMQGKIYEYSF	CDP	0.564	Hemo	0.574
Pseudomonas thivervalensis DSM 13194T	NZ_LHVE01000009.1_34	GLIIFFRDLLHYAFNDVWCKKLVFVHKK	CDP	0.782	Hemo	0.743
Pseudomonas thivervalensis DSM 13194T	NZ_LHVE01000012.1_162	GATLYPWLRKLPIAKRHGVMLVDYEL	CLP	0.554	NonHemo	0.485
Pseudomonas thivervalensis DSM 13194T	NZ_LHVE01000020.1_750	VRLGRPISTIPPNQAGRGILQAKIQPFKGL	CLP	0.584	Hemo	0.634
Pseudomonas corrugata DSM 7228T	NZ_LHVK01000022.1_130	ILTTDHMLSAEGHCAQACACVSVAKKSKKQPLI	CDP	0.525	NonHemo	0.396
Pseudomonas caricapapayae ICMP2855T	NZ_LJPW01000159.1_9	ALVGRRDGRNFGYGRQLSYAGVQALKDMFGGGHYGTVKAHTDR	CLP	0.683	Hemo	0.564
Pseudomonas caricapapayae ICMP2855T	NZ_LJPW01000190.1_4	LVYRGLCQYLGTLGRGYFDVP	CDP	0.535	NonHemo	0.416
Pseudomonas cannabina ICMP2823T	NZ_LJPX01000070.1_35	KSIKKFFQRLFGKKKKKPDSSIYPMF	CLP	0.505	Hemo	0.911
Pseudomonas ficuserectae ICMP7848T	NZ_LJQJ01000109.1_8	VVGQAVRVAHSMMQTVGHNYEKT	CLP	0.515	NonHemo	0.257
Pseudomonas savastanoi pv. savastanoi ICMP4352T	NZ_LJRJ01000088.1_36	SAVRRNAIVPMLRVGMPFWTLCVLS	CDP	0.505	Hemo	0.772
Pseudomonas savastanoi pv. savastanoi ICMP4352T	NZ_LJRJ01000138.1_85	IVIPRSIALRAFLNLISGLPSVAALRMYEGSTR	CLP	0.554	Hemo	0.871
Pseudomonas savastanoi pv. savastanoi ICMP4352T	NZ_LJRJ01000268.1_13	KNESKPPMFGPSGIFDTTTYRPRSFKTFWMPLKDGIFKMKAGQAEIACA	CDP	0.644	NonHemo	0.257
Pseudomonas syringae pv. syringae ICMP3023T	NZ_LJRK01000053.1_10	FGDYTGPFANKFAPTAFGQNPKQTYT	CLP	0.515	NonHemo	0.238
Pseudomonas syringae pv. syringae ICMP3023T	NZ_LJRK01000106.1_19	TLMAFRFLLKHLSNCRLLVHCWHSGFEFTYARAAERVRN	CDP	0.525	Hemo	0.693
Pseudomonas syringae pv. syringae ICMP3023T	NZ_LJRK01000133.1_11	RFGTPEEKNHTHINMHRNSPCQLGLNGASINPFM	CDP	0.545	NonHemo	0.079
Pseudomonas syringae pv. syringae ICMP3023T	NZ_LJRK01000149.1_110	IKLLMRLKARFDRKSKGQ	CLP	0.584	Hemo	0.851
Pseudomonas tremae ICMP9151T	NZ_LJRO01000048.1_140	IIAHAPGLIIVPTLRVGMHF	CLP	0.812	Hemo	0.842
Pseudomonas tremae ICMP9151T	NZ_LJRO01000048.1_49	GRVRQAAMHIHKATSIYQAPFCHHAWRFIFPPNY	CDP	0.733	Hemo	0.832
Pseudomonas tremae ICMP9151T	NZ_LJRO01000192.1_59	LVLYLDLRANKNGYKEVEKKSIVYR	CLP	0.515	NonHemo	0.267
Pseudomonas amygdali ICMP 3918T	NZ_LKBW01000053.1_1	IVIPRSIALRAFLNLISGLPSVAALRMYEGSTR	CLP	0.554	Hemo	0.871
Pseudomonas endophytica BSTT44T	NZ_LLWH01000162.1_8	YPKAFKLNHFRSYRAIAVVLRVSAMKGWV	CLP	0.515	Hemo	0.752
Pseudomonas geniculata ATCC 19374T	NZ_LLXT01000046.1_21	AGVLQARGVAAPLSARAIGAQQSPVRYK	CLP	0.574	Hemo	0.594
Pseudomonas geniculata ATCC 19374T	NZ_LLXT01000095.1_14	AGSIRPIVAKTAITSPTCLCRQAKELLRAASAI	CDP	0.594	Hemo	0.842
Pseudomonas geniculata ATCC 19374T	NZ_LLXT01000136.1_53	RNRVTRRYFQQLFALYAGFVQSR	CLP	0.604	Hemo	0.634
Pseudomonas geniculata ATCC 19374T	NZ_LLXT01000136.1_76	NTRTVATTVPVRRRLLRRPCPHAAVFGTALVAHAGR	CDP	0.574	Hemo	0.545
Pseudomonas geniculata ATCC 19374T	NZ_LLXT01000138.1_98	FVGKYCRYLASLRMDAAGKGLETAG	CDP	0.505	NonHemo	0.287
Pseudomonas caspiana FBF102T	NZ_LOHF01000001.1_473	AACLIHRYRGLAMLVRSYRKYFNSDKPTRLQPLIDTPPATGLR	CDP	0.762	Hemo	0.604
Pseudomonas caspiana FBF102T	NZ_LOHF01000003.1_335	AACLIHRYRGLAMLVRSYSSTFDATQRH	CDP	0.525	NonHemo	0.426
Pseudomonas caspiana FBF102T	NZ_LOHF01000005.1_133	AIRLTHPHRGLALLVHSYS	CLP	0.554	Hemo	0.733
Pseudomonas caspiana FBF102T	NZ_LOHF01000005.1_153	VVSLTHRYRCLAVLVSSYRIIGNLSAHSP	CDP	0.663	Hemo	0.673
Pseudomonas caspiana FBF102T	NZ_LOHF01000005.1_51	AVCQANRYRCLALLVSSYRSVFAEGGNAYKK	CDP	0.673	Hemo	0.683
Pseudomonas caspiana FBF102T	NZ_LOHF01000011.1_38	VIFDKRKDKGADGRAGKDGAVIYSAKALQLRWMIGMGEKGNT	CLP	0.564	NonHemo	0.317
Pseudomonas caspiana FBF102T	NZ_LOHF01000025.1_28	AAGQVYRHRALALLVRSYRKHISIQLKEPSLLAIAMMQGNPKAD	CLP	0.545	Hemo	0.644
Pseudomonas caspiana FBF102T	NZ_LOHF01000033.1_13	TLGQISRTALRTAKCMKWVLFTPATYSHMNE	CDP	0.505	NonHemo	0.446
Pseudomonas mendocina NCTC10897T	NZ_LR134290.1_853	AMAVRMVVSVVARDIPDGFRLRRAAGFVQ	CLP	0.545	NonHemo	0.446
Pseudomonas synxantha NCTC10696T	NZ_LR590482.1_2065	IATLWFAYVFIYKGPRP	CLP	0.663	Hemo	0.812
Pseudomonas synxantha NCTC10696T	NZ_LR590482.1_5084	LVLVLVLVLVLVLVLVLVLVLVLVLVLVLVLVLVLVLGA	CLP	0.535	NonHemo	0.307
Pseudomonas taetrolens NCTC10697T	NZ_LS483370.1_2405	IWIAIICTATTVAFLGAVINAWRVHLKKNEELH	CDP	0.693	NonHemo	0.248
Pseudomonas taetrolens NCTC10697T	NZ_LS483370.1_2470	IWITVICTVVIVTLLGALINAWRIHLNKNLELH	CDP	0.505	Hemo	0.653
Pseudomonas fluorescens NCTC10038T	NZ_LS483372.1_191	VFVVGWIPFLFGEYMSVCCKYLRIL	CDP	0.624	NonHemo	0.465
Pseudomonas fluorescens NCTC10038T	NZ_LS483372.1_2236	KSIKKFFQRLFGKKKKKPDSSIYPMF	CLP	0.505	Hemo	0.911
Pseudomonas fluorescens NCTC10038T	NZ_LS483372.1_3678	GGGLLPIAVGQSTNKSLTDCHRKQAPSHIGLWLL	CDP	0.644	Hemo	0.594
Pseudomonas protegens CHA0T	NZ_LS999205.1_4049	LSLHLLISRKLLLAVRWTQ	CLP	0.703	Hemo	0.851
Pseudomonas protegens CHA0T	NZ_LS999205.1_4910	MRLRMARVLSAKRALASHASIAAPKVLMATTH	CLP	0.502	Hemo	0.653
Pseudomonas protegens CHA0T	NZ_LS999205.1_5080	AILAMGNLGHYVNRPVTPGSHAVNLVLQILETR	CLP	0.554	Hemo	0.545
Pseudomonas cerasi 58T	NZ_LT222319.1_1549	RWLGDAGRVALRLLWALRFVLGGMADYLRDHRIEVFQQ	CLP	0.564	NonHemo	0.248
Pseudomonas extremaustralis DSM 17835T	NZ_LT629689.1_2579	GIRMTPDEFKKIRMQINKPWKE	CLP	0.574	NonHemo	0.277
Pseudomonas extremaustralis DSM 17835T	NZ_LT629689.1_3211	LVASPLSRFLMNGGDNHPDILSFKLHRWR	CLP	0.515	NonHemo	0.287
Pseudomonas azotoformans LMG 21611T	NZ_LT629702.1_4950	GLLRSPARGKPAHHIKPAY	CLP	0.515	Hemo	0.931
Pseudomonas arsenicoxydans CECT 7543T	NZ_LT629705.1_2998	ITAIRALKTGVVVQAKLAYDATKG	CLP	0.644	Hemo	0.792
Pseudomonas prosekii LMG 26867T	NZ_LT629762.1_2153	CAFIDRAKCPGLFACGLRHRPPDAAVKL	CDP	0.505	NonHemo	0.455
Pseudomonas prosekii LMG 26867T	NZ_LT629762.1_5085	MFFGVWFSSFERRFTARSFFQARQASH	CLP	0.535	NonHemo	0.416
Pseudomonas sabulinigri JCM 14963T	NZ_LT629763.1_320	AILKRIIKRSNTPAKTVEPQAHPNFWMYQ	CLP	0.554	Hemo	0.554
Pseudomonas mediterranea DSM 16733T	NZ_LT629790.1_17	PVRNYTRYAAPLVRYSSVK	CLP	0.554	NonHemo	0.446
Pseudomonas mediterranea DSM 16733T	NZ_LT629790.1_3195	ILTTDHMLSAKGLCAQACACVSVAKKSKKQPLI	CDP	0.564	Hemo	0.792
Pseudomonas yamanorum LMG 27247T	NZ_LT629793.1_1012	IATLWFAYVFIYKVHRP	CLP	0.723	Hemo	0.842
Pseudomonas mandelii LMG 21607T	NZ_LT629796.1_1607	CAFIDRAKCPGLFACGLRHRPPDAAVKL	CDP	0.505	NonHemo	0.455
Pseudomonas mandelii LMG 21607T	NZ_LT629796.1_563	ELKFARLRRWLFALCQARSGQCLKK	CDP	0.663	Hemo	0.822
Pseudomonas mandelii LMG 21607T	NZ_LT629796.1_717	GLGRQRHMKCRGADDCFVGAKGSVQKEKLNALPTE	CDP	0.535	NonHemo	0.208
Pseudomonas fuscovaginae LMG 2158T	NZ_LT629972.1_65	CAFIDRAKCPGLFACGLRHRPPDAAVKL	CDP	0.505	NonHemo	0.455
Pseudomonas costantinii LMG 22119T	NZ_MDDR01000024.1_32	IATLWFAYVFIYKGPRP	CLP	0.663	Hemo	0.812
Pseudomonas extremorientalis LMG 19695T	NZ_MDGK01000011.1_114	ILQPMIDKKRKKCLIPIDLMDWLAAF	CDP	0.545	NonHemo	0.238
Pseudomonas extremorientalis LMG 19695T	NZ_MDGK01000013.1_27	GVCFQIQAAKGCQTLNMKVSRGGAERGARRVALR	CDP	0.762	Hemo	0.594
Pseudomonas extremorientalis LMG 19695T	NZ_MDGK01000017.1_276	LPFKKWSQANKEWSRRMFGGAKFYYRHGMVTESNW	CLP	0.614	NonHemo	0.495
Pseudomonas reinekei MT1T	NZ_MSTQ01000008.1_64	CAFIDRAKCPGLFACGLRHRPPDAAVKL	CDP	0.505	NonHemo	0.455
Pseudomonas reinekei MT1T	NZ_MSTQ01000012.1_24	GFKNVASGPLVRPSYHADQQLHGGNAGFKP	CLP	0.644	NonHemo	0.465
Pseudomonas reinekei MT1T	NZ_MSTQ01000031.1_13	GFAQAKKNRGFVTVSPGFCYVEKLR	CDP	0.653	Hemo	0.653
Pseudomonas laurylsulfativorans AP3 22T	NZ_MUJK01000012.1_5	LANLARVVCKDGFFMPYTVQTL	CDP	0.515	NonHemo	0.267
Pseudomonas laurylsulfativorans AP3 22T	NZ_MUJK01000018.1_27	SATFDLNTSVIGLIAKAQGCVANTLKSKKQSLM	CDP	0.752	Hemo	0.644
Pseudomonas laurylsulfativorans AP3 22T	NZ_MUJK01000021.1_19	VIVVAKLTRDHQRMQSNGSKLPRHIQGYVVNV	CLP	0.564	Hemo	0.574
Pseudomonas aestusnigri VGXO14T	NZ_NBYK01000011.1_48	ALAALFRIDLRHLASIDFFSQAIIIAP	CLP	0.505	NonHemo	0.089
Pseudomonas toyotomiensis DSM 26169 T	NZ_NIQV01000014.1_31	KERALVARFFMARAKENNYRAVMLHELVRLAKRV	CLP	0.525	Hemo	0.653
Pseudomonas laurylsulfatiphila AP3 16T	NZ_NIRS01000001.1_732	VVNDDTGLLIKRGVLKSIASKLAPTGGQVVH	CLP	0.644	NonHemo	0.485
Pseudomonas laurylsulfatiphila AP3 16T	NZ_NIRS01000002.1_560	GRMQPYVNASPKTGYKGYNYQNKRRLRRGAM	CLP	0.703	Hemo	0.673
Pseudomonas laurylsulfatiphila AP3 16T	NZ_NIRS01000004.1_704	GKYAVRLAQALKKA	CLP	0.683	Hemo	0.970
Pseudomonas laurylsulfatiphila AP3 16T	NZ_NIRS01000006.1_134	ELKLARLRRWLFTLCQARSGQCIK	CDP	0.574	Hemo	0.634
Pseudomonas oleovorans subsp. oleovorans DSM 1045T	NZ_NIUB01000004.1_71	LLRRLFSRARPMRHFALIDGQGICRAL	CDP	0.604	Hemo	0.782
Pseudomonas oleovorans subsp. oleovorans DSM 1045T	NZ_NIUB01000042.1_42	QPSQPPSVKFLFRTLHPPRRFWPGLAGFYTGASQAPARQRS	CLP	0.634	NonHemo	0.406
Pseudomonas oleovorans subsp. oleovorans DSM 1045T	NZ_NIUB01000056.1_20	LGAQQKGVTSEEVAPGFRKCGKKNGVP	CDP	0.564	NonHemo	0.267
Pseudomonas oleovorans subsp. oleovorans DSM 1045T	NZ_NIUB01000069.1_8	GKLLKRLGARGAPYARIEAT	CLP	0.703	Hemo	0.554
Pseudomonas jessenii DSM 17150T	NZ_NIWT01000005.1_561	VKAVVDGHKKTGYIRRFFYVQKKLMHVFMVFIILRNM	CLP	0.505	Hemo	0.931
Pseudomonas jessenii DSM 17150T	NZ_NIWT01000007.1_28	VANDDAGFLIKRGVFKFIASKLAPTT	CLP	0.574	NonHemo	0.495
Pseudomonas umsongensis DSM 16611T	NZ_NIWU01000001.1_1017	LAMDVNHNAGIQAARVIVGPHREHARSYRGSRYSLFLLGL	CLP	0.564	Hemo	0.554
Pseudomonas umsongensis DSM 16611T	NZ_NIWU01000001.1_1427	YAVNKIPIARQDAIAGKPGSYKKPLQKRLQP	CLP	0.584	NonHemo	0.416
Pseudomonas umsongensis DSM 16611T	NZ_NIWU01000001.1_424	LAKNPRTPRGVRLLTTTLATPLARMKLNLYFFMKLKL	CLP	0.743	Hemo	0.703
Pseudomonas umsongensis DSM 16611T	NZ_NIWU01000004.1_190	IVYPSKKHQGNAVMAQWNFFPDELPFIPVKKGLHPVAPHSSHG	CLP	0.535	Hemo	0.663
Pseudomonas umsongensis DSM 16611T	NZ_NIWU01000004.1_300	CAFIDRAKCPGLFACGLRHRPPDAAVKL	CDP	0.505	NonHemo	0.455
Pseudomonas umsongensis DSM 16611T	NZ_NIWU01000007.1_216	SVSVAHKIFLCINIIGFRHVVGALFAMPRW	CDP	0.515	Hemo	0.871
Pseudomonas umsongensis DSM 16611T	NZ_OPYN01000137.1_5	PKHTRNHANHTGRTLRPVLAVAGCVAPASYYFGYWFSH	CDP	0.624	Hemo	0.604
Pseudomonas tolaasii NCPPB 2192T	NZ_PHHD01000001.1_2797	ELKLKRLRQWLFTLCQARAGQCLKKQ	CDP	0.545	Hemo	0.812
Pseudomonas tolaasii NCPPB 2192T	NZ_PHHD01000001.1_3885	ILVGFVILMSKSWGSIYAAVR	CLP	0.752	Hemo	0.931
Pseudomonas tolaasii NCPPB 2192T	NZ_PHHD01000001.1_460	GCVMVCGHAMTLTVALKPYPKRDL	CDP	0.723	Hemo	0.545
Pseudomonas tolaasii NCPPB 2192T	NZ_PHHD01000001.1_5553	YSYGDSIRAVELYIKVGKRIGVTILQLGYSAKNFLKS	CLP	0.673	Hemo	0.683
Pseudomonas baetica LMG 25716T	NZ_PHHE01000001.1_358	SIIRKILSLFKRKKKKRGGSIYPLR	CLP	0.693	Hemo	0.960
Pseudomonas baetica LMG 25716T	NZ_PHHE01000001.1_4593	AFSCYFRTLLLQKNKHIFSGTYGPSIY	CDP	0.604	Hemo	0.683
Pseudomonas baetica LMG 25716T	NZ_PHHE01000001.1_4841	GFSTKKPNHISDLKLKRFMASFQLNETSFSKPKPRLRMAPFF	CLP	0.574	NonHemo	0.455
Pseudomonas palleroniana LMG 23076T	NZ_PYWX01000053.1_110	ALFYLHTALALAGCRPLPPESDARTLRQYPTKRYY	CDP	0.525	NonHemo	0.327
Pseudomonas sichuanensis WCHPs060039T	NZ_QKVM01000015.1_65	QRLSFSLTSGQVQYLWERVYPRMGRNGCRWFRRFWSQPNFRYDTAPFLIPQSGDFP	CDP	0.505	NonHemo	0.406
Pseudomonas sichuanensis WCHPs060039T	NZ_QKVM01000036.1_27	PKHTCNPANHTGRPAHRVLAVAGRNAVAPFYFGYWFSY	CDP	0.525	Hemo	0.624
Pseudomonas sichuanensis WCHPs060039T	NZ_QKVM01000045.1_74	IAIAYMAYLIYRGPR	CLP	0.614	Hemo	0.802
Pseudomonas marginalis pv. marginalis ICMP 3553T	NZ_RBPW01000030.1_37	GRKACVGFFIWRRARALRIMARLHGCQPQAKEPLTS	CDP	0.842	Hemo	0.743
Pseudomonas rhizoryzae RY24T	NZ_SULM01000003.1_259	SLGHLSHGREYLPRAYQPYFSTKARSIR	CLP	0.574	NonHemo	0.446
Pseudomonas rhizoryzae RY24T	NZ_SULM01000005.1_156	GLSRTTRLWHWLRPRLQRFCELRAGRY	CDP	0.604	Hemo	0.772
Pseudomonas rhizoryzae RY24T	NZ_SULM01000008.1_79	AVQANGSLAFYLGPDLMPRRNEAKPKMHLGDCYRCQRKIGWMTFSGT	CDP	0.515	NonHemo	0.495
Pseudomonas alcaligenes NCTC10367T	NZ_UGUP01000002.1_1570	GLKGLRLWLFRLCQSRSGQCLEPTKQSTRTTPSPSGRGLG	CDP	0.584	NonHemo	0.426
Pseudomonas wadenswilerensis CCOS 864T	NZ_UIDD01000009.1_57	AIAKYMTIYARSVKIVVGIVWRG	CLP	0.822	Hemo	0.921
Pseudomonas reidholzensis CCOS 865T	NZ_UNOZ01000022.1_178	GLAQAKLLIEAPVNGGRNYNGPKVAKFLVG	CLP	0.851	Hemo	0.861
Pseudomonas reidholzensis CCOS 865T	NZ_UNOZ01000040.1_41	VLARLPVLGYKVFILDIAPSGA	CLP	0.505	NonHemo	0.267
Pseudomonas antarctica DSM 15318T	NZ_UYXQ01000072.1_1	AAAHGFKPERGHAEPRRGNEWWGKSPFGYFWLGRHSGLFSKSDPP	CLP	0.545	NonHemo	0.307
Pseudomonas cedrina subsp. cedrina DSM 17516T	NZ_UYXV01000006.1_72	VYSLMRKVPLAEFIVLNVR	CLP	0.535	Hemo	0.683
Pseudomonas cedrina subsp. cedrina DSM 17516T	NZ_UYXV01000008.1_52	FSVSNLHKAILPVDPTLIGFHWRICFI	CDP	0.545	NonHemo	0.347
Pseudomonas cedrina subsp. cedrina DSM 17516T	NZ_UYXV01000014.1_9	RWLGDAGRVALRLRWALRFVLGGMADYLRDNRIEVFQQY	CLP	0.554	NonHemo	0.248
Pseudomonas cedrina subsp. cedrina DSM 17516T	NZ_UYXV01000027.1_1	LGSVAILKMRHHGMKMERKTGRHSPMVDFANKLAGFTGFTG	CLP	0.644	Hemo	0.693
Pseudomonas panacis DSM 18529T	NZ_VFER01000001.1_228	ELKLKRLRRWLFALCQSRAGQCIRKQ	CDP	0.644	Hemo	0.861
Pseudomonas grimontii DSM 17515T	NZ_VFES01000042.1_11	IAALWFAYVFIYKGPRP	CLP	0.693	Hemo	0.822
Pseudomonas rhodesiae DSM 14020T	NZ_VFEU01000011.1_120	IATLWFAYVFIYKVGRP	CLP	0.752	Hemo	0.851
Pseudomonas rhodesiae DSM 14020T	NZ_VFEU01000013.1_65	GAILTVCCVCYAAIISTAKAIIKEHQRRFMM	CDP	0.762	Hemo	0.713
Pseudomonas gessardii DSM 1715T	NZ_VFEW01000011.1_111	ELKLKRLRRWFFALCQSRSGQCLQKP	CDP	0.653	Hemo	0.832
Pseudomonas gessardii DSM 1715T	NZ_VFEW01000039.1_22	IAPLWFAYVFIYKGPRP	CLP	0.683	Hemo	0.792
Pseudomonas haemolytica DSM 108987T	NZ_VOIW01000002.1_535	WGFFAKASAQQTRAGGNASHGDLFGALIRSVAQ	CLP	0.614	NonHemo	0.465
Pseudomonas haemolytica DSM 108987T	NZ_VOIW01000002.1_577	INSHLLYQLSYRGMRRMLLIKKKKSSFP	CLP	0.564	Hemo	0.901
Pseudomonas haemolytica DSM 108987T	NZ_VOIW01000004.1_121	IGSFPTGVRTMHLNHLFNGLLAAYACGK	CDP	0.673	Hemo	0.693
Pseudomonas haemolytica DSM 108987T	NZ_VOIW01000004.1_344	AAFLLHRWRSAIGLDNVRMRLASDGIDAVCLLLKAPKKIA	CDP	0.584	Hemo	0.673
Pseudomonas haemolytica DSM 108987T	NZ_VOIW01000017.1_1	IWLITSIPKFRCIDSSRRMYWNCSATPVILLRRPMDKIWVKPQ	CDP	0.604	Hemo	0.545
Pseudomonas profundi M5T	NZ_VTPZ01000001.1_583	LVFIWFILIWLRGPHLFLMNHSETFI	CLP	0.594	NonHemo	0.406
Pseudomonas profundi M5T	NZ_VTPZ01000004.1_179	ATSVRTGKGLLLFVAAAMKRATDLDTTVAR	CLP	0.545	NonHemo	0.416
Pseudomonas profundi M5T	NZ_VTPZ01000025.1_8	SLNVLAYNLKRVMKIMGTEGLLKAMTA	CLP	0.505	Hemo	0.792
Pseudomonas salina XCD-X85T	NZ_VTTI01000004.1_184	VACGMQCTKIKLTGQFRSNTPVPVCTREKGFAKQKRFR	CDP	0.554	Hemo	0.584
Pseudomonas brassicacearum subsp. brassicacearum CCUG 51508T	NZ_VZPJ01000001.1_577	PMSARFMTCFHRFKLNRCCKAVNMRMSIMQGKIYEYSF	CDP	0.604	Hemo	0.614
Pseudomonas brassicacearum subsp. brassicacearum CCUG 51508T	NZ_VZPL01000021.1_43	AALGAWRARRGDPVFRIDRFSYGYLFALCFALMRYFFAA	CDP	0.644	Hemo	0.713
Pseudomonas koreensis CCUG 51519T	NZ_VZPN01000001.1_395	VSDYAMTKAFRAPGFITLHKSL	CLP	0.574	NonHemo	0.386
Pseudomonas koreensis CCUG 51519T	NZ_VZPN01000010.1_105	IFAPLYMAYLIYKGPWR	CLP	0.733	Hemo	0.822
Pseudomonas koreensis CCUG 51519T	NZ_VZPN01000010.1_44	IIIPIAAPLYMAYLIYKGPWR	CLP	0.653	Hemo	0.891
Pseudomonas lini CCUG 51522T	NZ_VZPO01000004.1_349	CAFIDRAKCPGLFACGLRHRPPDAAVKL	CDP	0.505	NonHemo	0.455
Pseudomonas lini CCUG 51522T	NZ_VZPO01000008.1_281	VFFEAQKNRGFVTVSPGFCYAKKLR	CDP	0.683	Hemo	0.644
Pseudomonas moorei CCUG 53114T	NZ_VZPP01000003.1_166	WLLILMIGTFSWILGEAQTKHDSKVPPLKHLDMFKKP	CLP	0.535	NonHemo	0.455
Pseudomonas moorei CCUG 53114T	NZ_VZPP01000005.1_169	CAFIDRAKCPGLFACGLRHRPPDAAVKL	CDP	0.505	NonHemo	0.455
Pseudomonas moorei CCUG 53114T	NZ_VZPP01000006.1_20	SATFYLNIDVIGLNAKAQGCVAHALKSKKQSLM	CDP	0.515	Hemo	0.683
Pseudomonas psychrophila CCUG 53877T	NZ_VZPR01000004.1_225	VLIAVRLFLELHKQFGGHGRLIVLLKK	CLP	0.802	Hemo	0.960
Pseudomonas nitritireducens WZBFD3-5A2T	WMBX01000001.1_1138	LDIIKLILTLLLP	CLP	0.584	Hemo	0.564
Pseudomonas nitritireducens WZBFD3-5A2T	WMBX01000004.1_280	RAIAGAARSYRFCSDVKKPR	CDP	0.564	Hemo	0.752
Pseudomonas nitritireducens WZBFD3-5A2T	WMBX01000008.1_239	AALRRSKNRLDIICFQPRFSQQGQRVMLESSVYNGGWLAQTRI	CDP	0.515	NonHemo	0.455
